# Supplementary material for: Associations between Metabolomic Biomarkers of Avocado Intake and Glycemia in the Multi-Ethnic Study of Atherosclerosis
Source: J Nutr. 2023 Aug 9;153(10):2797–807. doi: 10.1016/j.tjnut.2023.07.013 (PMC10925911; doi:10.1016/j.tjnut.2023.07.013)
Supplement: Multimedia component1 [file mmc1.xlsx]

## Sheet: Table S1
Associations Between Metabolomic Biomarkers of Avocado Intake and Glycemia in the Multi-Ethnic Study of Atherosclerosis (MESA)
Alexis C. Wood et al
Supplementary Table 1: Individual foods (and their weighted contribution) to Food Groups in the MESA Diet Data.
Serving size			Food
Small	Medium	Large
FRUIT
0.5	1	1.5	peaches, apricots, nectarines, plums
0.5	1	1.5	cantaloupe, mango, papaya
0.5	1	1.5	strawberries, blueberries, other berries
0.5	1	1.5	apples, applesauce, pears
0.5	1	1.5	bananas, plantains
0.5	1	1.5	oranges, grapefruit, tangerines, kiwi
0.5	1	1.5	dried fruits including raisins, prunes, figs, apricots
0.5	1	1.5	any other fruits (pineapples, persimmon, grapes, other melon, canned peaches, fruit cocktail, etc.)
FRUIT JUICES
0.5	1	1.5	orange juice, grapefruit juice
0.5	1	1.5	any other fruit juice (apple, grape, punch, kool-aid, guava juice, etc.)
EGGS AND EGG PRODUCTS
0.5	1	1.5	eggs, omelets, huevos rancheros
DARK/WHOLE GRAINS
0.5	1	1.5	dark, whole grain breads or rolls (hamburger buns, bagels, pita, English muffins, etc.)
0.5	1	1.5	bran muffins
0.5	1	1.5	brown or wild rice
0.5	1	1.5	oatmeal
0.5	1	1.5	cold cereal- high fiber
REFINED GRAINS
0.5	1	1.5	white bread or rolls (hamburger buns, bagels, pita, English muffins, etc.)
0.5	1	1.5	white, Mexican or sticky rice
0.5	1	1.5	flour or corn tortilla on the side
0.5	1	1.5	other hot cereal (grits, cream of wheat, mush, congee)
0.5	1	1.5	cold cereal- low fiber
0.5	1	1.5	oriental noodles with meat (saimen, ramen, wonton mein)
0.5	1	1.5	fish stew or seafood gumbo, paella
0.5	1	1.5	pasta with tomato sauce (no meat), including spaghetti and lasagna
0.5	1	1.5	pasta with tomato sauce and meat, poultry or seafood, including spaghetti and lasagna
0.5	1	1.5	pasta with cream sauce or cheese (no meat), including macaroni and cheese quiche, pesto
0.5	1	1.5	pasta with cream sauce, cheese and meat, poultry or seafood, including tuna noodle casserole
0.5	1	1.5	arroz con pollo
0.75	1.5	2.25	burritos, quesadillas or fajitas with meat, poultry or seafood
0.75	1.5	2.25	enchilada, tamales, tacos or nachos with meat, poultry or seafood
0.75	1.5	2.25	enchiladas, tamales, tacos or nachos with no meat
0.75	1.5	2.25	burritos or quesadillas with no meat
0.75	1.5	2.25	meat, chicken or turkey stew, pot pie or empanada
SWEET BREADS
0.5	1	1.5	biscuits, other muffins, croissants, corn bread, hush puppies
1	2	3	pancakes, waffles, French toast
DESSERTS
0.5	1	1.5	pies
0.5	1	1.5	pudding, custard, flan
0.5	1	1.5	white doughnuts, cookies, cakes, pastries, Pop Tarts, Chinese desserts, Mexican desserts
0.5	1	1.5	chocolate doughnuts, cookies, cakes, brownies or candy
0.25	0.5	0.75	dessert made with tofu
SALTY SNACKS
0.5	1	1.5	potato, corn or tortilla chips
0.5	1	1.5	crackers, pretzels, popcorn
SEEDS, NUTS AND PEANUT BUTTER
0.5	1	1.5	almonds, walnuts, pecans, other nuts
0.5	1	1.5	sunflower, pinyon, other seeds
0.5	1	1.5	peanuts, peanut butter
YOGURT
0.5	1	1.5	plain yogurt
0.5	1	1.5	flavored yogurt
LOW-FAT DAIRY DESSERTS
0.5	1	1.5	frozen yogurt, low-fat ice cream, ice milk, sherbet
0.5	1	1.5	sweetened condensed milk
ICE CREAM
0.5	1	1.5	regular ice cream
COTTAGE/RICOTTA CHEESE
0.5	1	1.5	cottage or ricotta cheese
LOW-FAT MILK
0.5	1	1.5	2% milk and beverages made with 2% milk including café latte, café au lait
0.5	1	1.5	skim milk, 1% or buttermilk, or beverages made with these including café latte, café au lait
0.225	0.45	0.675	cold cereal- high fiber
0.225	0.45	0.675	cold cereal- low fiber
COFFEE/TEA CREAMERS
0.5	1	1.5	cream, half-and-half or non-dairy creamer in coffee or tea
0.5	1	1.5	milk in coffee or tea (not including café latte, café au lait)
HIGH-FAT DAIRY
0.5	1	1.5	whole milk and beverages made with whole milk including café latte, café au lait
0.5	1	1.5	cheddar, American, Chihuahua, Swiss, cream cheese, cheese spreads, any other cheese
0.225	0.45	0.675	cold cereal- high fiber (when milk bev response = whole)
0.225	0.45	0.675	cold cereal- low fiber (when milk bev response = whole)
0.5	1	1.5	pasta with cream sauce or cheese (no meat), including macaroni and cheese quiche, pesto
0.5	1	1.5	pasta with cream sauce, cheese and meat, poultry or seafood, including tuna noodle casserole
1	2	3	burritos, quesadillas or fajitas with meat, poultry or seafood
1	2	3	enchiladas, tamales, tacos or nachos with meat, poultry or seafood
1	2	3	enchiladas, tamales, tacos or nachos with no meat
1	2	3	burritos or quesadillas with no meat
CREAM-BASED SOUPS
0.5	1	1.5	cream soups including chowders, potato and cheese soups
OTHER SOUPS
0.5	1	1.5	other soups including vegetable beef, tomato, egg drop, chicken noodle
0.25	0.5	0.75	meat, chicken or turkey stew, pot pie or empanada
LEGUMES
0.5	1	1.5	pea, lentil, black bean, potajes soups
0.5	1	1.5	pinto, black, baked, butter or red beans, pork and beans, black-eyed peas
0.5	1	1.5	refried beans as a side dish
0.25	0.5	0.75	chile with meat and beans
0.5	1	1.5	enchiladas, tamales, tacos or nachos with no meat
0.5	1	1.5	burritos or quesadillas with no meat
VEGETABLES- GREEN LEAFY
0.5	1	1.5	tossed salad with spinach, romaine or dark greens, cooked spinach, turnip greens, collards
VEGETABLES- CRUCIFEROUS
0.5	1	1.5	broccoli, cabbage, cauliflower, brussel sprouts, sauerkraut, kimchee
0.25	0.5	0.75	stir-fried vegetables (no meat)
0.25	0.5	0.75	stir-fried shrimp or fish with vegetables
0.25	0.5	0.75	stir-fried beef, pork or chicken with vegetables, including beef broccoli
0.25	0.5	0.75	stir-fried tofu or tempeh with vegetables
VEGETABLES- DARK-YELLOW
0.25	0.5	0.75	stir-fried vegetables (no meat)
0.25	0.5	0.75	stir-fried shrimp or fish with vegetables
0.25	0.5	0.75	stir-fried beef, pork or chicken with vegetables, including beef broccoli
0.25	0.5	0.75	stir-fried tofu or tempeh with vegetables
0.5	1	1.5	red chile con carne with meat
0.5	1	1.5	carrots
0.5	1	1.5	winter squash, acorn squash
0.5	1	1.5	sweet potatoes, yams
0.5	1	1.5	meat, chicken or turkey stew, pot pie or empanada
VEGETABLES- STARCHY
0.5	1	1.5	boiled, baked, mashed or other potatoes, turnips
0.125	0.25	0.375	meat, chicken or turkey stew, pot pie or empanada
OTHER VEGETABLES
0.5	1	1.5	corn hominy
0.5	1	1.5	green beans, peas, snow peas
0.5	1	1.5	any other vegetables including summer squash, zucchini, asparagus, mixed vegetables
0.5	1	1.5	tossed salad with iceberg or light green lettuce
0.5	1	1.5	burritos, quesadillas or fajitas with meat, poultry or seafood
0.5	1	1.5	enchiladas, tamales, tacos or nachos with meat, poultry or seafood
0.5	1	1.5	enchiladas, tamales, tacos or nachos with no meat
0.5	1	1.5	burritos or quesadillas with no meat
0.5	1	1.5	meat, chicken or turkey stew, pot pie or empanada
0.25	0.5	0.75	stir-fried vegetables (no meat)
0.375	0.75	1.125	green chile con carne with meat
0.25	0.5	0.75	red chile con carne with meat
0.25	0.5	0.75	stir-fried tofu or tempeh with vegetables
AVOCADOS/GUACAMOLE
0.5	1	1.5	avocado, guacamole
TOMATOES
0.5	1	1.5	tomatoes (cooked or raw), tomato juice
0.5	1	1.5	salsa, pico de gallo
0.5	1	1.5	chile with meat and beans
0.25	0.5	0.75	picadillo, carne quisada, menudo
0.5	1	1.5	fish stew or seafood gumbo, paella
0.5	1	1.5	pasta with tomato sauce (no meat), including spaghetti and lasagna
0.5	1	1.5	pasta with tomato sauce and meat, poultry or seafood, including spaghetti and lasagna
0.33	0.67	1	red chile con carne with meat
0.5	1	1.5	green chile con carne with meat
0.25	0.5	0.75	burritos, quesadillas or fajitas with meat, poultry or seafood
0.25	0.5	0.75	enchilada, tamales, tacos or nachos with meat, poultry or seafood
0.25	0.5	0.75	enchiladas, tamales, tacos or nachos with no meat
0.25	0.5	0.75	burritos or quesadillas with no meat
FRIED POTATOES
0.5	1	1.5	French fries, fried potatoes, hash browns
SOY FOODS & BEVERAGES
0.5	1	1.5	soy milk
0.5	1	1.5	miso soup or sauce with soybean paste
0.5	1	1.5	stir-fried tofu or tempeh with vegetables
0.25	0.5	0.75	dessert made with tofu
PIZZA
0.5	1	1.5	pizza
STARCHY FOODS WITH MAYONNAISE
0.5	1	1.5	pasta salad, macaroni salad, potato salad, cole slaw
PROTEIN FOODS WITH MAYONNAISE
0.5	1	1.5	chicken salad, tuna salad or egg salad
HIGH-FAT & PROCESSED MEATS
0.5	1	1.5	ham, hot dogs, bologna, salami, other, lunch meats
0.5	1	1.5	liver including chicken livers, other organ meats
0.5	1	1.5	ham hocks, pigs' feet, chicarones
0.5	1	1.5	sausage, chorizo, scrapple, bacon
HIGH-FAT CHINESE DISHES
0.5	1	1.5	fried rice
0.5	1	1.5	chow mein
0.5	1	1.5	Chinese dumplings, spring roll, dim sum (not fried), Chinese bun with meat, sausage and vegetables
RED MEAT
0.5	1	1.5	hamburger, cheeseburger, meat loaf, hash
0.5	1	1.5	beef, pork or lamb steaks, roasts, barbeque or ribs
0.5	1	1.5	picadillo, carne quisada, menudo
0.5	1	1.5	chile with meat and beans
0.5	1	1.5	oriental noodles with meat
1.625	1.25	1.875	red chile con carne with meat
1.625	1.25	1.875	green chile con carne with meat
0.5	1	1.5	pasta with tomato sauce and meat, poultry or seafood, including spaghetti and lasagna
0.2	0.4	0.6	pasta with cream sauce, cheese and meat, poultry or seafood, including tuna noodle casserole
0.25	0.5	0.75	stir-fried beef, pork or chicken with vegetables, including beef broccoli
0.25	0.5	0.75	burritos, quesadillas or fajitas with meat, poultry or seafood
0.25	0.5	0.75	enchilada, tamales, tacos or nachos with meat, poultry or seafood
0.25	0.5	0.75	meat, chicken or turkey stew, pot pie or empanada
POULTRY
0.5	1	1.5	roasted, broiled, baked or ground chicken or turkey
0.5	1	1.5	fried chicken
0.5	1	1.5	arroz con pollo
0.2	0.4	0.6	pasta with cream sauce, cheese and meat, poultry or seafood, including tuna noodle casserole
0.25	0.5	0.75	stir-fried beef, pork or chicken with vegetables, including beef broccoli
0.25	0.5	0.75	burritos, quesadillas or fajitas with meat, poultry or seafood
0.25	0.5	0.75	enchilada, tamales, tacos or nachos with meat, poultry or seafood
0.25	0.5	0.75	meat, chicken or turkey stew, pot pie or empanada
FISH
0.5	1	1.5	shrimp, lobster, crab, oysters, mussels (not fried)
0.5	1	1.5	tuna, salmon, sardines
0.5	1	1.5	other broiled, steamed, baked or raw fish (trout, sole, halibut, poke, grouper)
0.5	1	1.5	fried fish or fish sandwich, fried shrimp, calamari
0.5	1	1.5	fish stew or seafood gumbo, paella
0.5	1	1.5	stir-fried shrimp or fish with vegetables
0.2	0.4	0.6	pasta with cream sauce, cheese and meat, poultry or seafood, including tuna noodle casserole
SWEET EXTRAS
0.5	1	1.5	sugar or honey in coffee or tea (not including artificial sweeteners)
0.5	1	1.5	sugar, jelly, jam, molasses on bread or cereal
0.5	1	1.5	other candy including hard candy, licorice, other candy bars
FATS AND OILS
0.5	1	1.5	margarine or mayonnaise on bread or rolls
0.5	1	1.5	butter on bread or rolls
0.5	1	1.5	butter, margarine or oil on vegetables, rice or potatoes
0.25	0.5	0.75	refried beans as a side dish
0.5	1	1.5	fried chicken
0.5	1	1.5	fried fish or fish sandwich, fried shrimp, calamari
GRAVY
0.5	1	1.5	gravies made with meat or poultry drippings
MEAL REPLACEMENT DRINKS
0.5	1	1.5	instant breakfast, Ensure, Slimfast
HOT CHOCOLATE
0.5	1	1.5	hot chocolate
COFFEE
0.5	1	1.5	coffee (regular or decaffeinated) not including latte, café au lait
TEA
0.5	1	1.5	herbal tea
0.5	1	1.5	black or green tea
NON-DIET SOFT DRINKS
0.5	1	1.5	regular soft drinks, soda, sweetened mineral water (not diet), non-alcoholic beer
DIET SOFT DRINKS/MINERAL WATER
0.5	1	1.5	diet soft drinks, unsweetened mineral water
BEER
0.5	1	1.5	beer
OTHER ALCOHOLIC BEVERAGES
0.5	1	1.5	wine
0.5	1	1.5	liquor or mixed drinks

## Sheet: Table S2
Associations Between Metabolomic Biomarkers of Avocado Intake and Glycemia in the Multi-Ethnic Study of Atherosclerosis (MESA)
Alexis C. Wood et al
Supplementary Table 2: Full Mebaolome-Wide Association Study Parameter Estimates
Metabolite ppm	Avocado consumption status
	(consumer vs. non)
	Beta	SE	P
0.500066	-0.0141533	0.00805885	0.0790471
0.500403	-0.00346266	0.00806558	0.667695
0.500739	0.00167143	0.00782817	0.830925
0.501076	0.00552183	0.00953349	0.562452
0.501412	0.00196738	0.00789625	0.803242
0.501748	-0.0115073	0.00855725	0.17871
0.502085	-0.00930944	0.00784349	0.235267
0.502421	-0.00942133	0.00738946	0.20232
0.502758	-0.00290575	0.00839322	0.729191
0.503094	0.0022681	0.00827162	0.783928
0.503431	0.00202678	0.00877728	0.817383
0.503767	-0.00946485	0.00857678	0.269791
0.504103	-0.00662422	0.00763631	0.385688
0.50444	-0.00814893	0.00740775	0.271308
0.504776	-0.00735801	0.00807429	0.362143
0.505113	0.00358494	0.00752635	0.633848
0.505449	-0.00285492	0.0083393	0.732091
0.505786	-0.0120543	0.00930876	0.195341
0.506122	-0.00823951	0.00961543	0.391497
0.506459	-0.00338999	0.00898061	0.705818
0.506795	-0.0050565	0.00943038	0.591825
0.507131	-0.00789689	0.00963813	0.412593
0.507468	-0.00174627	0.00767336	0.819976
0.507804	0.00917013	0.00640636	0.152313
0.508141	-0.00653881	0.00875327	0.455056
0.508477	-0.00700073	0.00810567	0.387762
0.508814	-0.00590868	0.00791641	0.455436
0.50915	-0.00840591	0.00789396	0.286942
0.509486	-0.00907216	0.00757004	0.230749
0.509823	-0.0202684	0.00894043	0.0233874
0.510159	-0.00698459	0.0069306	0.313555
0.510496	-0.00651639	0.00931307	0.484113
0.510832	0.000163064	0.00883512	0.985275
0.511169	0.00767044	0.00878564	0.382628
0.511505	0.00769052	0.00778421	0.32317
0.511841	-0.000562893	0.0089441	0.949819
0.512178	-0.000763393	0.00798757	0.92386
0.512514	-0.00790529	0.00782041	0.312086
0.512851	-0.00460282	0.00725648	0.525882
0.513187	-0.00451721	0.00753052	0.548604
0.513524	0.00299523	0.00622498	0.630401
0.51386	-0.00869645	0.00611566	0.155027
0.514196	-0.00855334	0.00768941	0.265986
0.514533	-0.00213965	0.00797741	0.788535
0.514869	0.00166409	0.00816077	0.838421
0.515206	-0.0161351	0.00890293	0.0699344
0.515542	-0.0112766	0.00619168	0.0685676
0.515879	-0.0123717	0.00766244	0.1064
0.516215	-0.00847163	0.00796068	0.287246
0.516552	-0.00816336	0.00741682	0.271047
0.516888	-0.020815	0.00766217	0.00659578
0.517224	-0.0252239	0.00959588	0.00857327
0.517561	-0.0170985	0.00710146	0.0160516
0.517897	-0.020969	0.00804011	0.00910598
0.518234	-0.0215846	0.00895102	0.015891
0.51857	-0.005083	0.00807581	0.52908
0.518907	-0.0032214	0.00876684	0.713281
0.519243	-0.00387351	0.00908729	0.669921
0.519579	-0.00864917	0.00834229	0.299836
0.519916	-0.0100472	0.00831297	0.22681
0.520252	-0.0102311	0.00934986	0.273845
0.520589	0.00394416	0.0091858	0.66765
0.520925	-0.000271356	0.0084838	0.974484
0.521262	0.00792979	0.00864271	0.358874
0.521598	0.0128799	0.00895963	0.150563
0.521934	0.004129	0.00895431	0.644713
0.522271	-0.00824454	0.00731171	0.259497
0.522607	-0.0106219	0.00827467	0.199258
0.522944	-0.0180374	0.00821497	0.0281148
0.52328	-0.0156605	0.00972362	0.107275
0.523617	-0.00268681	0.00697798	0.700207
0.523953	-0.00395057	0.00747577	0.597187
0.524289	-0.00297933	0.00906754	0.74248
0.524626	-0.0080977	0.00945568	0.391785
0.524962	0.000638077	0.00802483	0.936625
0.525299	-0.00985971	0.00883191	0.264262
0.525635	0.0013488	0.00899375	0.880788
0.525972	-0.00493982	0.00869801	0.570086
0.526308	0.00666886	0.00808822	0.409647
0.526644	0.00253881	0.00819709	0.756774
0.526981	0.000497481	0.00663463	0.940229
0.527317	-0.000282829	0.00739218	0.96948
0.527654	-5.18377e-05	0.00747022	0.994463
0.52799	-0.00149228	0.0100792	0.882299
0.528327	0.00555299	0.00754408	0.461687
0.528663	0.00656285	0.00901503	0.46662
0.529	0.00212285	0.0068562	0.756846
0.529336	-0.00258278	0.0088153	0.769531
0.529672	-0.0143943	0.00777053	0.0639648
0.530009	-0.0109462	0.00870289	0.208475
0.530345	-0.00423746	0.0090901	0.641099
0.530682	0.00949367	0.00830364	0.252908
0.531018	-0.00123355	0.00873212	0.88766
0.531355	0.00343302	0.00869563	0.692992
0.531691	-0.00154442	0.00855567	0.856749
0.532027	0.0150145	0.00807908	0.0631064
0.532364	0.00666047	0.00919493	0.468843
0.5327	-0.00599987	0.00848213	0.479346
0.533037	0.00330156	0.00689671	0.632141
0.533373	0.00710489	0.00679346	0.295634
0.53371	0.00331836	0.00842192	0.693571
0.534046	-0.00914208	0.00905323	0.312584
0.534382	-0.00598381	0.00902026	0.50709
0.534719	0.000733653	0.00767319	0.923828
0.535055	-0.0167107	0.00856992	0.0511854
0.535392	-0.0109793	0.00824132	0.182788
0.535728	-0.00469676	0.00713908	0.510607
0.536065	-0.00975773	0.00741608	0.188257
0.536401	-0.00842351	0.00849016	0.321125
0.536737	-0.00251017	0.00830082	0.762347
0.537074	-0.00302192	0.00835103	0.717456
0.53741	-0.0010084	0.00849204	0.905476
0.537747	-0.00137386	0.0090628	0.879507
0.538083	-0.013657	0.00862126	0.11317
0.53842	-0.00439339	0.00821573	0.59282
0.538756	-0.0013514	0.00669024	0.83992
0.539092	0.000330679	0.00666577	0.960434
0.539429	-0.0106562	0.00680455	0.117338
0.539765	-0.00763386	0.00723132	0.29112
0.540102	-0.000710639	0.0073267	0.922732
0.540438	-0.00438434	0.00755919	0.561914
0.540775	0.00458228	0.0082006	0.576316
0.541111	0.00259266	0.00830266	0.754836
0.541448	-0.000771818	0.00696455	0.911758
0.541784	0.00161138	0.00687687	0.814738
0.54212	-0.00291426	0.00824053	0.723601
0.542457	-0.00100871	0.00807834	0.90063
0.542793	0.00525882	0.00859129	0.540464
0.54313	-0.00119542	0.00697628	0.863945
0.543466	-0.00810238	0.00821559	0.324025
0.543803	0.0016672	0.00780268	0.830805
0.544139	-0.000721766	0.00896519	0.935834
0.544475	-0.00153837	0.00746079	0.836639
0.544812	-0.00848446	0.00847524	0.316785
0.545148	0.00351279	0.00970481	0.717379
0.545485	-0.00443552	0.00990275	0.65422
0.545821	-0.00211232	0.00968995	0.827436
0.546158	0.00229143	0.00809789	0.777203
0.546494	0.000322306	0.00887017	0.971015
0.54683	0.00311574	0.0075567	0.680108
0.547167	-0.00808835	0.00719831	0.261164
0.547503	-0.00675702	0.0082647	0.4136
0.54784	-0.0137089	0.010329	0.184432
0.548176	-0.0199772	0.00925065	0.0308075
0.548513	-0.0167223	0.00908012	0.0655285
0.548849	-0.0112201	0.00909371	0.217266
0.549185	-0.00929139	0.00799388	0.245108
0.549522	-0.0248038	0.00847649	0.00343151
0.549858	-0.0305206	0.00858346	0.00037691
0.550195	-0.0211926	0.00826217	0.0103172
0.550531	-0.0166716	0.00906675	0.0659501
0.550868	-0.00105405	0.00906512	0.907434
0.551204	-0.00451196	0.00860249	0.599935
0.55154	-0.002736	0.00848892	0.747224
0.551877	-0.00159013	0.0080409	0.843236
0.552213	-0.0115912	0.00884311	0.189939
0.55255	-0.000756166	0.00865223	0.930357
0.552886	0.00218883	0.0087221	0.801851
0.553223	-0.0090993	0.00721486	0.207241
0.553559	-0.0144239	0.00822028	0.0793148
0.553896	-0.00538009	0.00720059	0.454958
0.554232	-0.00278956	0.00683894	0.683352
0.554568	0.00128017	0.00694854	0.853829
0.554905	0.00498277	0.0083837	0.552285
0.555241	0.000627386	0.00727499	0.931277
0.555578	-0.00477131	0.00800887	0.551341
0.555914	-0.00128477	0.00776596	0.868601
0.556251	-0.0149427	0.00898771	0.096398
0.556587	-0.0151647	0.00823962	0.0657004
0.556923	-0.00113996	0.00712441	0.872875
0.55726	0.0113954	0.00766648	0.137177
0.557596	0.00324732	0.00896256	0.717112
0.557933	-0.00125083	0.00871691	0.8859
0.558269	0.000122692	0.00848687	0.988466
0.558606	0.00692535	0.00652348	0.288416
0.558942	0.022358	0.00818618	0.00631064
0.559278	0.0197368	0.00860435	0.0218011
0.559615	0.00839243	0.00868101	0.333665
0.559951	-0.00212824	0.00764236	0.780644
0.560288	-0.00669812	0.00978213	0.493515
0.560624	-0.0039615	0.00762653	0.603457
0.560961	0.00115735	0.00792605	0.883907
0.561297	-0.0102334	0.0075802	0.177009
0.561633	-0.0156646	0.00643489	0.0149198
0.56197	-0.00804179	0.00727226	0.268806
0.562306	0.000965206	0.00832375	0.907686
0.562643	-0.000631145	0.00631884	0.920437
0.562979	-0.00493984	0.00640515	0.440571
0.563316	0.00117256	0.00592767	0.843192
0.563652	0.0031919	0.00679612	0.638595
0.563989	0.000960436	0.00740461	0.896798
0.564325	-3.99234e-05	0.0092669	0.996563
0.564661	0.00662608	0.0087468	0.448724
0.564998	0.00562789	0.00661158	0.394649
0.565334	0.000838814	0.00730175	0.908541
0.565671	-0.00173074	0.00690213	0.802003
0.566007	-0.00844752	0.00735652	0.250843
0.566344	-0.0252864	0.00919069	0.00593573
0.56668	-0.0226348	0.00798958	0.00461076
0.567016	-0.0115062	0.00794509	0.147555
0.567353	-0.00368681	0.00647082	0.568841
0.567689	-0.00674361	0.00733638	0.357991
0.568026	-0.00591853	0.00734151	0.420143
0.568362	-0.0103603	0.00720794	0.150621
0.568699	-0.00588231	0.0085303	0.49046
0.569035	0.00692464	0.008314	0.404907
0.569371	-0.00106802	0.00892515	0.904749
0.569708	6.65239e-05	0.00854628	0.993789
0.570044	-0.00628867	0.00627755	0.316454
0.570381	-0.013493	0.00823129	0.101163
0.570717	-0.00825346	0.00856773	0.335387
0.571054	-0.00682953	0.00766924	0.373192
0.57139	-0.00397656	0.00880703	0.651614
0.571726	-0.00598283	0.00794537	0.451452
0.572063	-0.000700763	0.00866064	0.935511
0.572399	0.00899753	0.00721938	0.212653
0.572736	0.0160877	0.00981531	0.101205
0.573072	0.0111838	0.00786768	0.155176
0.573409	0.0025624	0.00693447	0.711743
0.573745	0.00882769	0.00804621	0.272587
0.574081	0.010183	0.00850892	0.231407
0.574418	0.00417671	0.00914386	0.647831
0.574754	0.000294122	0.00815935	0.971245
0.575091	-0.00591928	0.00769013	0.441463
0.575427	-0.00725513	0.00795268	0.361617
0.575764	-0.00783539	0.00834535	0.347786
0.5761	-0.00143262	0.00987582	0.884661
0.576437	0.00662965	0.00766586	0.387133
0.576773	0.00281446	0.00896091	0.753459
0.577109	0.00563721	0.00895135	0.528851
0.577446	-0.00567979	0.0081424	0.485454
0.577782	-0.0169844	0.0087454	0.0521261
0.578119	-0.0128985	0.00644064	0.045212
0.578455	-0.00932665	0.00726021	0.198923
0.578792	-0.00141548	0.00841739	0.866456
0.579128	0.00595711	0.00754376	0.429719
0.579464	0.00135571	0.00741295	0.854889
0.579801	-0.00322068	0.0063367	0.611272
0.580137	-0.00517513	0.00885296	0.55884
0.580474	-0.00451293	0.00811138	0.577958
0.58081	-0.00675496	0.00729093	0.354192
0.581147	-0.00647678	0.00850531	0.44636
0.581483	-0.00337739	0.00789644	0.668862
0.581819	0.00207154	0.00772587	0.788599
0.582156	0.00159026	0.0094532	0.866407
0.582492	0.00279513	0.00945195	0.767444
0.582829	0.00408197	0.00827253	0.621704
0.583165	0.00836578	0.00728524	0.250837
0.583502	0.0103687	0.00753852	0.168997
0.583838	0.00818321	0.00763495	0.283806
0.584174	-0.0011795	0.00736245	0.87272
0.584511	-0.00511975	0.0076663	0.504245
0.584847	-0.00430534	0.00910865	0.636452
0.585184	-0.00868721	0.00853014	0.308481
0.58552	-0.00874171	0.00851017	0.304323
0.585857	-0.00580984	0.00895369	0.516418
0.586193	0.00842811	0.00936117	0.367947
0.586529	0.00856171	0.00919201	0.351631
0.586866	-0.00970107	0.0094339	0.303799
0.587202	-0.000323088	0.00899887	0.97136
0.587539	0.00495147	0.00839587	0.555358
0.587875	-0.0014674	0.00658493	0.823658
0.588212	-0.00119824	0.00777937	0.877588
0.588548	-0.00827947	0.00845077	0.32722
0.588885	-0.00758621	0.00958555	0.428698
0.589221	-0.00464087	0.00871507	0.594372
0.589557	-0.00376656	0.00619052	0.542896
0.589894	-0.000298453	0.00713084	0.966615
0.59023	-0.00829371	0.00649321	0.2015
0.590567	-0.00739457	0.007614	0.331459
0.590903	-0.0100305	0.00819144	0.220762
0.59124	-0.00868869	0.00894557	0.331407
0.591576	-0.0125604	0.00859112	0.143736
0.591912	-0.00823917	0.00894903	0.357219
0.592249	-0.00700882	0.00902697	0.437494
0.592585	-0.000381132	0.00810705	0.962503
0.592922	-0.00295864	0.00910742	0.745287
0.593258	-0.0134234	0.00983264	0.172193
0.593595	-0.00583072	0.00921034	0.526693
0.593931	-0.00543005	0.00826111	0.510987
0.594267	-0.0043731	0.00703991	0.534476
0.594604	-0.00413023	0.00675672	0.541016
0.59494	-0.014093	0.00827987	0.0887398
0.595277	-0.00915568	0.00684737	0.181187
0.595613	-0.00265501	0.00826462	0.748021
0.59595	0.0100296	0.00792244	0.205524
0.596286	-0.00181818	0.00617665	0.76848
0.596622	-0.00159798	0.00810924	0.843783
0.596959	0.00768211	0.0089453	0.390458
0.597295	0.0102449	0.00694206	0.140007
0.597632	0.00568173	0.00795577	0.475125
0.597968	-0.000604419	0.00670499	0.928172
0.598305	-0.00431463	0.00846343	0.610194
0.598641	-0.00936976	0.00807826	0.2461
0.598977	-0.00824958	0.00780205	0.290347
0.599314	-0.00575758	0.00767923	0.453399
0.59965	0.00196973	0.00833251	0.813129
0.599987	-0.00309413	0.00903067	0.731881
0.600323	-0.00384052	0.00697823	0.582074
0.60066	-0.00878489	0.00681677	0.197496
0.600996	-0.00550965	0.00822068	0.502719
0.601333	0.00629288	0.00953968	0.509477
0.601669	0.00996011	0.00845616	0.238855
0.602005	0.00349856	0.0067336	0.603365
0.602342	0.0072415	0.00820934	0.37772
0.602678	0.00409415	0.00716898	0.567937
0.603015	-0.000316501	0.0079617	0.96829
0.603351	-0.00659663	0.00920161	0.473436
0.603688	-0.00190458	0.00848216	0.822338
0.604024	0.00252935	0.00601965	0.674352
0.60436	-0.0015596	0.00768126	0.839104
0.604697	-0.00291708	0.00787917	0.711214
0.605033	0.00587483	0.0085623	0.492633
0.60537	-0.000276405	0.0077783	0.971653
0.605706	-0.00513232	0.00816679	0.529717
0.606043	-0.000645981	0.0091905	0.943965
0.606379	0.00194459	0.00817718	0.812031
0.606715	0.00100371	0.00782745	0.897968
0.607052	0.00381859	0.0068258	0.575865
0.607388	-0.00263063	0.00956764	0.783354
0.607725	0.00783737	0.00804843	0.330167
0.608061	0.0143795	0.00854433	0.092389
0.608398	0.00549467	0.009269	0.553314
0.608734	-0.00317762	0.00771688	0.680504
0.60907	0.00111286	0.00892223	0.900738
0.609407	-0.00110078	0.00861978	0.898383
0.609743	-0.0090714	0.00892091	0.309216
0.61008	-0.00593456	0.00798316	0.457249
0.610416	0.00180888	0.00783784	0.817479
0.610753	0.000676316	0.00898212	0.939979
0.611089	-0.00203733	0.00867933	0.814416
0.611425	-0.00616202	0.00805988	0.444552
0.611762	-0.00843922	0.00699338	0.22753
0.612098	-0.00720562	0.00926602	0.436782
0.612435	-0.00185501	0.00926595	0.841327
0.612771	-0.0013185	0.00784522	0.866533
0.613108	-0.00156365	0.00891422	0.860757
0.613444	0.00523535	0.00845754	0.535906
0.613781	-0.00760751	0.0092558	0.411123
0.614117	-0.00789117	0.00847624	0.351866
0.614453	0.00510557	0.00799041	0.522848
0.61479	-0.00577566	0.00728425	0.427838
0.615126	-0.00430465	0.0073721	0.559281
0.615463	-0.0117945	0.00943819	0.211426
0.615799	0.00632248	0.00711066	0.37392
0.616136	0.00312542	0.00931451	0.737216
0.616472	-0.0189291	0.00876004	0.0307072
0.616808	-0.0141329	0.0094828	0.136127
0.617145	-0.00965562	0.00796028	0.225139
0.617481	-0.00864545	0.00689904	0.210155
0.617818	-0.0087595	0.00599986	0.144303
0.618154	-0.0134759	0.00778027	0.0832626
0.618491	-0.0171813	0.00882919	0.0516593
0.618827	-0.011759	0.0071575	0.100406
0.619163	-0.00855174	0.00773746	0.269056
0.6195	-0.00405386	0.00809574	0.616554
0.619836	-0.00198798	0.00639238	0.755807
0.620173	-0.0100186	0.00848778	0.23786
0.620509	-0.00883186	0.00768683	0.250573
0.620846	-0.0081075	0.00893281	0.364085
0.621182	-0.0133996	0.00875174	0.125749
0.621518	-0.0238301	0.00889354	0.00737362
0.621855	-0.00585476	0.00889182	0.510253
0.622191	0.00107642	0.00837702	0.897756
0.622528	-0.000220529	0.00929782	0.981077
0.622864	0.00899914	0.00775324	0.245766
0.623201	0.00653592	0.00698454	0.349392
0.623537	-0.00317939	0.00851596	0.708892
0.623874	-0.00326346	0.00824969	0.692411
0.62421	-0.00463287	0.00928949	0.617976
0.624546	-0.00346974	0.00920327	0.706165
0.624883	-0.00109382	0.0055111	0.842672
0.625219	-0.0127121	0.00663098	0.0552278
0.625556	-0.0116952	0.00782808	0.135173
0.625892	-0.00886185	0.00782339	0.257324
0.626229	-0.01235	0.00853147	0.147734
0.626565	-0.0114831	0.00675528	0.089155
0.626901	-0.00559367	0.00745853	0.453273
0.627238	-0.00478346	0.00911717	0.599816
0.627574	-0.0043405	0.00746189	0.560776
0.627911	-0.00734388	0.00693718	0.28977
0.628247	-0.00934027	0.00566832	0.0993931
0.628584	-0.00536948	0.00717134	0.454013
0.62892	-0.007831	0.00857035	0.360858
0.629256	-0.00120861	0.00951282	0.898901
0.629593	0.00306228	0.00983879	0.755614
0.629929	-0.00336293	0.00976257	0.730491
0.630266	-0.00182047	0.00908334	0.841153
0.630602	-0.000271399	0.00913578	0.976301
0.630939	0.00505559	0.0101668	0.619002
0.631275	0.000124083	0.00946289	0.989538
0.631611	-0.00325742	0.00946715	0.730789
0.631948	-0.00245758	0.0085194	0.772988
0.632284	-0.00577331	0.00881885	0.51269
0.632621	-0.00142856	0.0073887	0.84669
0.632957	-0.00877806	0.00845604	0.299233
0.633294	-0.00360444	0.00800401	0.652473
0.63363	-0.0032215	0.00878325	0.713784
0.633966	0.000554607	0.00897248	0.950713
0.634303	-0.00389041	0.00926633	0.674599
0.634639	-0.00615933	0.0080131	0.442097
0.634976	-0.00820079	0.00811477	0.312208
0.635312	-0.00791702	0.00834315	0.342659
0.635649	-0.00983909	0.00902683	0.275721
0.635985	-0.00358827	0.00931946	0.700215
0.636322	-0.00589952	0.00720658	0.412998
0.636658	-0.00463032	0.00714762	0.517106
0.636994	-0.000565264	0.00815665	0.94475
0.637331	0.00126714	0.00926142	0.891173
0.637667	-0.00258811	0.00880208	0.768732
0.638004	-0.0070254	0.00851855	0.409532
0.63834	-0.01135	0.0100876	0.260527
0.638677	-0.00850716	0.00905169	0.347299
0.639013	-0.0091283	0.00834981	0.274291
0.639349	0.00535971	0.0085835	0.532352
0.639686	0.00770155	0.00861325	0.371241
0.640022	0.00171909	0.00827753	0.835478
0.640359	0.00821642	0.00935988	0.380034
0.640695	0.0064325	0.0085282	0.450692
0.641032	0.00693642	0.00923541	0.452612
0.641368	5.71621e-05	0.0096615	0.995279
0.641704	-0.009316	0.00961684	0.332686
0.642041	-0.0115474	0.00773004	0.135221
0.642377	-0.00580111	0.0099727	0.560769
0.642714	-0.00997387	0.00907167	0.271571
0.64305	-0.00459192	0.0086519	0.595598
0.643387	-0.00456041	0.00863545	0.597428
0.643723	-0.000858984	0.00928134	0.926261
0.644059	0.00778489	0.00765302	0.309044
0.644396	0.00283769	0.00845098	0.737035
0.644732	-0.00706697	0.0084893	0.405152
0.645069	-0.00912885	0.00960014	0.341651
0.645405	-0.00387151	0.00957574	0.685989
0.645742	0.00464808	0.00932066	0.618001
0.646078	0.00105346	0.00794376	0.894498
0.646414	0.00878276	0.00878436	0.317399
0.646751	0.00798609	0.009549	0.402971
0.647087	0.00108847	0.00912153	0.905014
0.647424	-0.0102036	0.00971326	0.293499
0.64776	-0.00628978	0.00939755	0.503304
0.648097	-0.0112059	0.010092	0.266837
0.648433	0.000131204	0.0095832	0.989076
0.64877	0.00488688	0.00739944	0.508972
0.649106	-0.00125944	0.0101398	0.901151
0.649442	-0.00596318	0.00984867	0.54486
0.649779	-0.00153541	0.00992308	0.877033
0.650115	0.00794174	0.00923886	0.390008
0.650452	0.00816271	0.0101276	0.420249
0.650788	-0.00136141	0.0099415	0.891077
0.651125	-0.00579239	0.00822355	0.481205
0.651461	-0.0029148	0.00903076	0.746874
0.651797	0.00116197	0.00926032	0.900145
0.652134	0.00439603	0.00931283	0.636898
0.65247	0.00844658	0.0103634	0.41505
0.652807	0.0130998	0.0103596	0.206046
0.653143	0.0175503	0.00966025	0.0692539
0.65348	0.0194322	0.00821764	0.0180449
0.653816	0.00719544	0.00799928	0.368381
0.654152	0.00429095	0.00860486	0.618015
0.654489	-0.00562148	0.0100585	0.576245
0.654825	-0.00813821	0.00927967	0.38049
0.655162	0.0014255	0.0105834	0.892855
0.655498	-0.00378399	0.0105557	0.719984
0.655835	-0.0012859	0.0103006	0.900652
0.656171	-0.00122345	0.0105719	0.907869
0.656507	0.0108306	0.0104404	0.299565
0.656844	0.0170337	0.0103918	0.101184
0.65718	0.00437548	0.0104867	0.676502
0.657517	0.00124613	0.0101707	0.902485
0.657853	-0.001886	0.0104621	0.85694
0.65819	-0.000823917	0.00923178	0.928885
0.658526	-0.005287	0.00952754	0.578951
0.658862	-0.00923603	0.00879236	0.293506
0.659199	0.0035366	0.00894918	0.692705
0.659535	0.00272435	0.00981975	0.781446
0.659872	-0.00254095	0.00910449	0.780177
0.660208	0.00534595	0.00956109	0.576069
0.660545	0.00846767	0.00980796	0.387947
0.660881	-0.00502961	0.0087899	0.567184
0.661218	0.0104658	0.0085936	0.223277
0.661554	0.011225	0.00901378	0.213015
0.66189	0.00417531	0.00897361	0.641726
0.662227	0.0125325	0.00907701	0.167376
0.662563	0.00669519	0.00838104	0.424377
0.6629	0.0116786	0.00784995	0.136823
0.663236	0.00578175	0.00926897	0.532776
0.663573	0.00722353	0.00920777	0.432745
0.663909	-0.00437118	0.00884352	0.621108
0.664245	-0.00249668	0.00981015	0.799109
0.664582	-0.00129408	0.0086633	0.881257
0.664918	-0.00650302	0.00755011	0.389065
0.665255	-0.0161045	0.00921167	0.0804168
0.665591	-0.0102251	0.00858163	0.233453
0.665928	-0.000965456	0.00877078	0.912349
0.666264	0.00952669	0.00843661	0.25881
0.6666	-2.44243e-05	0.00954103	0.997957
0.666937	-0.00160539	0.00869273	0.853479
0.667273	-0.00542802	0.00795792	0.495182
0.66761	0.00476763	0.00896913	0.595031
0.667946	0.00354905	0.00915652	0.698313
0.668283	-0.00122782	0.00951298	0.897304
0.668619	-0.00238888	0.0093658	0.798674
0.668955	-0.00700829	0.00926144	0.44922
0.669292	-0.0228758	0.0085192	0.00724847
0.669628	-0.0181967	0.00722559	0.01179
0.669965	-0.00843346	0.00811156	0.298486
0.670301	-0.00855318	0.00784633	0.275675
0.670638	-0.0102749	0.00890626	0.248636
0.670974	-0.007399	0.0091345	0.417937
0.67131	-0.00439585	0.00926228	0.635074
0.671647	0.00468723	0.00899246	0.6022
0.671983	0.00185283	0.00870265	0.831402
0.67232	-0.00789318	0.00836917	0.345617
0.672656	-0.00724389	0.00869998	0.405052
0.672993	-0.00389454	0.00761002	0.608815
0.673329	-0.00578529	0.00922792	0.530703
0.673666	-0.0120001	0.00957454	0.210083
0.674002	-0.00858473	0.00941296	0.361762
0.674338	-0.00521394	0.00908788	0.566154
0.674675	-0.00590341	0.00840303	0.482346
0.675011	-0.00936442	0.00951101	0.324827
0.675348	-0.0105532	0.00909648	0.24599
0.675684	-0.0144918	0.0098144	0.139787
0.676021	-0.0102925	0.0096586	0.286589
0.676357	-0.0136598	0.00729185	0.0610276
0.676693	-0.00629956	0.00720906	0.382205
0.67703	-0.0101083	0.00849921	0.234311
0.677366	0.000682113	0.00917663	0.940747
0.677703	-0.000847391	0.0103252	0.934591
0.678039	-0.00276461	0.0102485	0.787347
0.678376	-0.00728213	0.0104945	0.487746
0.678712	-0.00658433	0.0105587	0.532896
0.679048	-0.0129013	0.0104724	0.217974
0.679385	-0.0149385	0.0105483	0.156716
0.679721	-0.0137805	0.0107601	0.200301
0.680058	-0.0190476	0.0108915	0.0803185
0.680394	-0.00980321	0.0108546	0.366454
0.680731	-0.00613367	0.0108735	0.572691
0.681067	-0.0182379	0.0111607	0.102233
0.681403	-0.0250866	0.0114238	0.0280919
0.68174	-0.0193292	0.011226	0.0851016
0.682076	-0.0171505	0.0111318	0.123398
0.682413	-0.0152871	0.0103144	0.138311
0.682749	-0.0283067	0.0118386	0.0168003
0.683086	-0.0251041	0.0117131	0.0320937
0.683422	-0.0219824	0.0121179	0.0696707
0.683759	-0.0184946	0.0123218	0.133365
0.684095	-0.0180403	0.0127166	0.156005
0.684431	-0.0172212	0.0126369	0.172955
0.684768	-0.0153227	0.0119709	0.200547
0.685104	-0.0157641	0.0124551	0.205632
0.685441	-0.0215568	0.0131837	0.102026
0.685777	-0.0348719	0.0126541	0.00585541
0.686114	-0.038133	0.0121787	0.00174137
0.68645	-0.0397761	0.0137767	0.00388696
0.686786	-0.0268366	0.0139031	0.053574
0.687123	-0.0218225	0.0140461	0.120271
0.687459	-0.0244814	0.0141096	0.0827258
0.687796	-0.0336141	0.0143139	0.0188564
0.688132	-0.0310075	0.0144088	0.0313987
0.688469	-0.0319646	0.014504	0.0275349
0.688805	-0.0391024	0.0147003	0.00781489
0.689141	-0.0336325	0.0149053	0.0240448
0.689478	-0.0354698	0.014927	0.0174912
0.689814	-0.0363398	0.0150191	0.0155388
0.690151	-0.042598	0.0152487	0.00521321
0.690487	-0.0481205	0.0152802	0.00163716
0.690824	-0.0466177	0.015369	0.00241953
0.69116	-0.0440662	0.015462	0.0043723
0.691496	-0.0424932	0.0156369	0.00657788
0.691833	-0.0435006	0.0157733	0.00581807
0.692169	-0.0447139	0.0157047	0.00441098
0.692506	-0.033722	0.0138433	0.0148516
0.692842	-0.0324653	0.0134994	0.016175
0.693179	-0.0303902	0.0143662	0.0343959
0.693515	-0.0330653	0.0135361	0.0145757
0.693851	-0.0498346	0.0157621	0.00156861
0.694188	-0.0491414	0.0144261	0.000658176
0.694524	-0.0444948	0.015311	0.0036601
0.694861	-0.0433189	0.0156068	0.00550931
0.695197	-0.0440188	0.0156557	0.00492835
0.695534	-0.0392381	0.0155943	0.0118632
0.69587	-0.042939	0.0150633	0.00436396
0.696207	-0.0419525	0.0131858	0.00146442
0.696543	-0.0421659	0.013596	0.00192639
0.696879	-0.0384122	0.0137004	0.00505166
0.697216	-0.0301542	0.0122268	0.0136539
0.697552	-0.0420391	0.01415	0.00296865
0.697889	-0.0376292	0.0138461	0.00657416
0.698225	-0.0382939	0.0137362	0.00530655
0.698562	-0.0368833	0.0135274	0.00639961
0.698898	-0.0309962	0.01112	0.00531299
0.699234	-0.0223309	0.0109719	0.0418225
0.699571	-0.0283187	0.0123434	0.0217768
0.699907	-0.0205212	0.0102946	0.0462173
0.700244	-0.0243549	0.0105672	0.0211802
0.70058	-0.0322771	0.0119843	0.00707523
0.700917	-0.0289459	0.0118708	0.0147515
0.701253	-0.0243605	0.0106674	0.0223927
0.701589	-0.0270483	0.0108869	0.0129736
0.701926	-0.0181834	0.0106849	0.0887964
0.702262	-0.0196779	0.010197	0.0536345
0.702599	-0.0211115	0.00913749	0.0208644
0.702935	-0.0162882	0.00798266	0.0413061
0.703272	-0.0158659	0.00921619	0.0851555
0.703608	-0.0128755	0.00992621	0.194589
0.703944	-0.004191	0.00984592	0.670357
0.704281	-0.00320267	0.00965647	0.740145
0.704617	-0.0114283	0.00951823	0.229879
0.704954	-0.00961974	0.00942884	0.307612
0.70529	-0.00608192	0.00848806	0.473667
0.705627	-0.0147269	0.00891291	0.0984712
0.705963	-0.0102982	0.0092368	0.264888
0.706299	-0.0139439	0.00738409	0.0589757
0.706636	-0.0218475	0.00893974	0.0145311
0.706972	-0.0207923	0.0080038	0.00938207
0.707309	-0.0144966	0.00860672	0.0921171
0.707645	-0.0085605	0.00831664	0.303329
0.707982	-0.0145504	0.00775856	0.0607373
0.708318	-0.00637774	0.00706426	0.366623
0.708655	-0.00765631	0.00846648	0.365832
0.708991	-0.00439559	0.00862026	0.610112
0.709327	-0.00076285	0.00811635	0.925118
0.709664	-0.00226535	0.00851114	0.790114
0.71	-0.00572985	0.00797732	0.472592
0.710337	-0.00783109	0.00776518	0.313221
0.710673	-0.00802878	0.00793517	0.311635
0.71101	0.00287517	0.00810314	0.722723
0.711346	0.000921107	0.0076499	0.90416
0.711682	0.000351514	0.00788706	0.964451
0.712019	-0.0117955	0.00767192	0.124172
0.712355	-0.0123032	0.00787894	0.1184
0.712692	-0.0104037	0.0070828	0.14187
0.713028	-0.011365	0.00766786	0.138296
0.713365	-0.00688124	0.00717736	0.337689
0.713701	-0.00722454	0.00751247	0.336214
0.714037	-0.0105125	0.00757695	0.165309
0.714374	-0.0100092	0.00750003	0.182022
0.71471	-0.00680424	0.00737991	0.356531
0.715047	-0.00328767	0.00742648	0.657986
0.715383	-0.00390303	0.00739806	0.597794
0.71572	3.81986e-05	0.00730377	0.995827
0.716056	0.00543305	0.00738606	0.461985
0.716392	-0.00507332	0.00730656	0.487462
0.716729	-0.0114036	0.00723526	0.115001
0.717065	-0.0145097	0.00715566	0.0425882
0.717402	-0.0078378	0.00706417	0.267208
0.717738	-0.00582134	0.0071684	0.416744
0.718075	-0.00690412	0.00720097	0.337672
0.718411	-0.0046339	0.00718138	0.518755
0.718747	-0.00102583	0.00713543	0.885686
0.719084	0.00199071	0.00718298	0.78167
0.71942	-0.00415588	0.00715256	0.561217
0.719757	-0.00574525	0.00718509	0.423938
0.720093	-0.00875224	0.00697966	0.209855
0.72043	-0.00884658	0.00700209	0.206438
0.720766	-0.0055889	0.00687262	0.416096
0.721103	0.00253092	0.00702093	0.718486
0.721439	0.00775477	0.00703494	0.270322
0.721775	0.0052756	0.0069336	0.446732
0.722112	0.00358198	0.00696304	0.606953
0.722448	0.00278556	0.00689745	0.68632
0.722785	0.00916854	0.0069452	0.186793
0.723121	0.0070872	0.00690443	0.304669
0.723458	0.00228668	0.00691399	0.740847
0.723794	-0.00384308	0.00693144	0.579276
0.72413	-0.00714582	0.0067094	0.286855
0.724467	-0.00998221	0.00688087	0.146858
0.724803	-0.00843216	0.00694729	0.22485
0.72514	-0.0085025	0.00688702	0.216991
0.725476	-0.00438724	0.00681109	0.51949
0.725813	-0.00349291	0.00680436	0.607717
0.726149	-0.00441356	0.00674237	0.512724
0.726485	-0.00636714	0.00679705	0.348887
0.726822	-0.00315413	0.00685129	0.64525
0.727158	-0.00684375	0.00677679	0.312552
0.727495	-0.00334479	0.00664336	0.614627
0.727831	-0.00280113	0.00653958	0.668407
0.728168	-0.00310944	0.00662873	0.639008
0.728504	-0.00413992	0.00668827	0.535928
0.72884	-0.000763257	0.00667009	0.908897
0.729177	-0.00264045	0.00662396	0.690172
0.729513	-0.00283174	0.00659083	0.667451
0.72985	-0.00231234	0.0066358	0.727491
0.730186	0.00230686	0.00677556	0.733505
0.730523	0.00235988	0.00676581	0.727243
0.730859	0.00155865	0.00665027	0.814695
0.731195	0.00210714	0.00661627	0.750121
0.731532	0.000484465	0.00659525	0.941443
0.731868	-0.00185526	0.00649802	0.775252
0.732205	-0.00169479	0.00648882	0.793949
0.732541	-0.00328575	0.00654729	0.615774
0.732878	-0.00153224	0.00650813	0.813871
0.733214	0.0029754	0.00642007	0.64304
0.733551	0.00151146	0.00635484	0.812002
0.733887	0.00340602	0.00641608	0.595518
0.734223	0.00791588	0.0064853	0.222242
0.73456	0.00350868	0.00635772	0.581033
0.734896	-0.00277872	0.00637741	0.663045
0.735233	-0.00584065	0.00637661	0.359694
0.735569	-0.0024787	0.00638305	0.697775
0.735906	0.00155492	0.00646726	0.809997
0.736242	0.00746507	0.00641635	0.244649
0.736578	0.00803777	0.00633663	0.204634
0.736915	0.00405586	0.00631461	0.52068
0.737251	0.00728708	0.00629391	0.246947
0.737588	0.00590496	0.00622296	0.342672
0.737924	0.00568575	0.00625456	0.363321
0.738261	-0.000797269	0.00619161	0.897543
0.738597	-0.000118744	0.00622708	0.984786
0.738933	0.00294247	0.00616568	0.633195
0.73927	0.00214138	0.00610885	0.725935
0.739606	-0.000747438	0.00618302	0.903782
0.739943	-0.00465724	0.00611009	0.445928
0.740279	-0.0020694	0.00600002	0.730171
0.740616	-0.00384436	0.00600711	0.522194
0.740952	-0.00168389	0.00606368	0.781241
0.741288	-0.000294698	0.00601315	0.960912
0.741625	-0.00103966	0.00597162	0.861787
0.741961	-0.00710806	0.00588748	0.22731
0.742298	-0.004175	0.00587921	0.477623
0.742634	-0.000507053	0.00576755	0.929944
0.742971	-0.00448553	0.00580691	0.43985
0.743307	-0.00817133	0.00584103	0.161827
0.743644	-0.00385671	0.00574949	0.502353
0.74398	0.00132518	0.00563304	0.814013
0.744316	0.00163612	0.00554355	0.767887
0.744653	0.000597759	0.00553855	0.914054
0.744989	-0.00028264	0.00561252	0.959836
0.745326	-0.00404777	0.00557242	0.467598
0.745662	-0.0039216	0.00549869	0.47573
0.745999	-0.0037582	0.00548387	0.493143
0.746335	-0.00216992	0.00544629	0.69032
0.746671	-0.00438322	0.00531585	0.409624
0.747008	-0.00241453	0.00538655	0.653971
0.747344	5.33447e-05	0.00536842	0.992072
0.747681	-0.00138037	0.00541491	0.798784
0.748017	-0.00202231	0.00532744	0.70424
0.748354	-0.00416265	0.00533847	0.43554
0.74869	-0.00472372	0.00531726	0.37434
0.749026	-0.00459787	0.00524694	0.38087
0.749363	-0.00346674	0.00518689	0.5039
0.749699	-0.00525262	0.00521759	0.314072
0.750036	-0.00511678	0.00510174	0.315886
0.750372	-0.00776462	0.00509848	0.127777
0.750709	-0.00686298	0.00507687	0.176436
0.751045	-0.00880648	0.00511688	0.0852391
0.751381	-0.00610126	0.00508977	0.230632
0.751718	-0.00643743	0.00504292	0.201769
0.752054	-0.00421106	0.00505757	0.405057
0.752391	-0.00641173	0.0049886	0.198696
0.752727	-0.00434506	0.00504083	0.388703
0.753064	-0.00413658	0.00507605	0.415117
0.7534	-0.00164299	0.00502524	0.743708
0.753736	-0.00498985	0.00500771	0.319039
0.754073	-0.00542741	0.00499429	0.277159
0.754409	-0.00257601	0.00490826	0.599701
0.754746	-0.0049559	0.00497171	0.318852
0.755082	-0.00576425	0.00492247	0.241595
0.755419	-0.00696529	0.00489653	0.154882
0.755755	-0.0125879	0.00492438	0.0105809
0.756092	-0.0113076	0.00500624	0.0239019
0.756428	-0.0125821	0.00493344	0.0107608
0.756764	-0.0130973	0.00489932	0.00751095
0.757101	-0.0108582	0.00493248	0.0277094
0.757437	-0.0095916	0.004966	0.0534269
0.757774	-0.00903821	0.00492492	0.0664762
0.75811	-0.0114584	0.00491361	0.0197021
0.758447	-0.0065587	0.00483239	0.174706
0.758783	-0.00461538	0.00482777	0.339069
0.759119	-0.00725029	0.00481115	0.131816
0.759456	-0.00944429	0.00479629	0.0489433
0.759792	-0.00956116	0.00481016	0.0468446
0.760129	-0.00778469	0.00480155	0.104956
0.760465	-0.0105951	0.00481299	0.0277109
0.760802	-0.00723882	0.00478509	0.130334
0.761138	-0.00586573	0.00480117	0.22181
0.761474	-0.00903708	0.00482308	0.0609697
0.761811	-0.00896079	0.00485183	0.0647631
0.762147	-0.00831464	0.00484396	0.0860714
0.762484	-0.0103212	0.00482766	0.0325225
0.76282	-0.00620483	0.00487517	0.20311
0.763157	-0.00802641	0.00486405	0.0989122
0.763493	-0.00895684	0.00489255	0.0671438
0.763829	-0.00991022	0.00487579	0.0420994
0.764166	-0.00632253	0.00485229	0.192575
0.764502	-0.00320639	0.00495616	0.517664
0.764839	-0.00433753	0.00494079	0.379997
0.765175	-0.00143329	0.00488496	0.76921
0.765512	-0.00159167	0.00486866	0.743727
0.765848	-0.00292662	0.00490992	0.551134
0.766184	-0.00447647	0.00491289	0.362207
0.766521	-0.00676082	0.00490431	0.168035
0.766857	-0.00837331	0.00489891	0.0874108
0.767194	-0.00660835	0.00490661	0.178036
0.76753	-0.00385268	0.00492694	0.434237
0.767867	-0.0035894	0.00500583	0.473347
0.768203	-0.00720379	0.00497331	0.14748
0.76854	-0.00915271	0.00494437	0.0641497
0.768876	-0.0124239	0.00495254	0.0121215
0.769212	-0.00896844	0.00498706	0.0721227
0.769549	-0.00788345	0.00497348	0.112945
0.769885	-0.00756065	0.00495496	0.127041
0.770222	-0.0102324	0.00492736	0.0378336
0.770558	-0.0138136	0.00484961	0.00439396
0.770895	-0.013127	0.00482343	0.0064986
0.771231	-0.00972468	0.00476077	0.041085
0.771567	-0.0080248	0.00467239	0.0858888
0.771904	-0.00547144	0.00466981	0.241333
0.77224	-0.00486522	0.00468314	0.298861
0.772577	-0.00445524	0.00460666	0.333479
0.772913	-0.0063488	0.00464801	0.171965
0.77325	-0.00775755	0.00461632	0.0928674
0.773586	-0.00809971	0.00460137	0.0783598
0.773922	-0.00657971	0.00452539	0.145959
0.774259	-0.00448073	0.00445519	0.314544
0.774595	-0.00261518	0.00441306	0.553448
0.774932	-0.00432835	0.00442531	0.328031
0.775268	-0.00527555	0.00440519	0.231082
0.775605	-0.00529042	0.00439142	0.228313
0.775941	-0.00403462	0.00439348	0.358452
0.776277	-0.00498018	0.00436574	0.253977
0.776614	-0.00520629	0.00439743	0.236437
0.77695	-0.00141768	0.00441215	0.747973
0.777287	-0.00189763	0.00440149	0.666372
0.777623	-0.00138052	0.00434247	0.750553
0.77796	-0.00118795	0.00429941	0.782313
0.778296	-0.000586221	0.0042852	0.891188
0.778632	-0.00123456	0.00425144	0.771521
0.778969	2.78522e-05	0.00423816	0.994757
0.779305	0.00076454	0.00422837	0.856515
0.779642	-0.000635043	0.00416265	0.878747
0.779978	-0.00430483	0.00413058	0.297326
0.780315	-0.00413715	0.00415312	0.319175
0.780651	-0.00405555	0.00412844	0.32593
0.780988	-0.00389975	0.0041025	0.341819
0.781324	-0.00425791	0.00412743	0.302253
0.78166	-0.0016783	0.00411981	0.683734
0.781997	0.000507118	0.00411594	0.901942
0.782333	0.0015749	0.00412329	0.702498
0.78267	0.00260229	0.00410491	0.526117
0.783006	0.00242935	0.00411323	0.554776
0.783343	7.25352e-05	0.00407314	0.985792
0.783679	0.00113448	0.00401953	0.777758
0.784015	0.00115469	0.00402015	0.77394
0.784352	0.003132	0.00403098	0.43717
0.784688	0.00481341	0.00404916	0.234541
0.785025	0.00386525	0.00402668	0.337101
0.785361	0.00520345	0.00404904	0.198755
0.785698	0.00447453	0.00407338	0.271994
0.786034	0.00570631	0.00409891	0.163876
0.78637	0.00617786	0.00413312	0.134988
0.786707	0.00601749	0.00416059	0.148091
0.787043	0.00844321	0.00413859	0.0413388
0.78738	0.00869584	0.00415706	0.0364542
0.787716	0.00811055	0.0041903	0.0529221
0.788053	0.00573567	0.00423121	0.175238
0.788389	0.00753993	0.00427197	0.0775675
0.788725	0.00801363	0.00429609	0.0621352
0.789062	0.00918243	0.00432497	0.0337439
0.789398	0.011315	0.00436706	0.00956995
0.789735	0.0119569	0.00442817	0.00692978
0.790071	0.0124307	0.00451949	0.00595097
0.790408	0.0133603	0.00457194	0.00347517
0.790744	0.012053	0.00457225	0.00838604
0.79108	0.0113035	0.00461709	0.0143579
0.791417	0.0137044	0.00466607	0.00331369
0.791753	0.0130903	0.00471367	0.00548459
0.79209	0.0132999	0.00478353	0.00542994
0.792426	0.0125265	0.00481424	0.00926905
0.792763	0.0126843	0.00484939	0.00890578
0.793099	0.0145311	0.00489542	0.00299436
0.793436	0.0148601	0.00496784	0.00277836
0.793772	0.0147957	0.00502784	0.00325296
0.794108	0.0132194	0.00506655	0.00907688
0.794445	0.0134208	0.00511969	0.00875667
0.794781	0.0146399	0.00516678	0.00460462
0.795118	0.0160634	0.00519461	0.00198603
0.795454	0.0153121	0.00523442	0.00344163
0.795791	0.0149927	0.00527814	0.00450383
0.796127	0.0147161	0.00532388	0.00570697
0.796463	0.0150586	0.00535162	0.00489535
0.7968	0.0151797	0.00538726	0.0048368
0.797136	0.0156512	0.00541083	0.00382096
0.797473	0.0157015	0.00544391	0.00392357
0.797809	0.0145704	0.00546833	0.00771027
0.798146	0.0148117	0.00547565	0.00683024
0.798482	0.015461	0.00548077	0.00478797
0.798818	0.0155213	0.00549935	0.0047667
0.799155	0.0153798	0.00551272	0.00527291
0.799491	0.0144172	0.00551623	0.00895924
0.799828	0.0145847	0.00552947	0.00834891
0.800164	0.0135511	0.00552643	0.0142042
0.800501	0.0136166	0.00552664	0.013747
0.800837	0.013863	0.00551709	0.0119799
0.801173	0.0137339	0.00550533	0.0126082
0.80151	0.0137653	0.00549766	0.0122849
0.801846	0.0133462	0.00548247	0.0149188
0.802183	0.0131007	0.00546115	0.0164449
0.802519	0.0131722	0.00544073	0.0154764
0.802856	0.0132161	0.005411	0.0145879
0.803192	0.0129968	0.00538611	0.0158211
0.803529	0.012616	0.00536217	0.018634
0.803865	0.0121937	0.00533743	0.0223382
0.804201	0.0116374	0.00530798	0.0283475
0.804538	0.0110126	0.00527097	0.0366818
0.804874	0.0104849	0.00523071	0.0450173
0.805211	0.00977754	0.00519602	0.0598718
0.805547	0.0092467	0.0051638	0.0733448
0.805884	0.00903539	0.00513304	0.0783671
0.80622	0.00888129	0.00510138	0.0816911
0.806556	0.00856262	0.00506914	0.0911876
0.806893	0.0081506	0.00503381	0.105411
0.807229	0.0079754	0.00499779	0.110537
0.807566	0.00738965	0.00497536	0.137478
0.807902	0.00694609	0.00494785	0.16036
0.808239	0.00693967	0.00491384	0.15787
0.808575	0.00661056	0.00489272	0.176663
0.808911	0.00638271	0.00486633	0.189653
0.809248	0.00601509	0.0048401	0.213956
0.809584	0.00571495	0.00482046	0.235795
0.809921	0.00533897	0.0048008	0.266095
0.810257	0.00542968	0.00478312	0.256302
0.810594	0.0052509	0.00476669	0.270643
0.81093	0.00467984	0.00475407	0.324926
0.811266	0.00448867	0.00474336	0.343993
0.811603	0.00460659	0.00473981	0.331103
0.811939	0.0044082	0.00473185	0.351542
0.812276	0.00431053	0.00473147	0.362277
0.812612	0.00418016	0.00473366	0.377197
0.812949	0.00425366	0.00473733	0.369238
0.813285	0.00407606	0.0047465	0.390478
0.813621	0.00406327	0.00475581	0.392895
0.813958	0.00413351	0.00476972	0.386153
0.814294	0.00407164	0.00478602	0.394917
0.814631	0.0040148	0.00480752	0.403657
0.814967	0.00393366	0.00483005	0.415408
0.815304	0.00378116	0.00485502	0.436089
0.81564	0.00376823	0.00488216	0.44021
0.815977	0.00374583	0.00491247	0.445754
0.816313	0.00379061	0.00494447	0.443298
0.816649	0.00390806	0.00498238	0.432819
0.816986	0.00398013	0.00502208	0.428054
0.817322	0.00409268	0.00506067	0.418675
0.817659	0.00419578	0.00510663	0.411285
0.817995	0.00432925	0.00515038	0.400589
0.818332	0.00453765	0.00519661	0.382558
0.818668	0.00467449	0.00524577	0.372877
0.819004	0.00471757	0.00530069	0.373471
0.819341	0.00482976	0.00535476	0.36708
0.819677	0.00500613	0.0054134	0.355087
0.820014	0.00511391	0.00547281	0.350087
0.82035	0.00534836	0.00553245	0.333681
0.820687	0.00559294	0.00559718	0.317677
0.821023	0.00571816	0.00566606	0.31288
0.821359	0.00598017	0.00573524	0.297084
0.821696	0.00626237	0.00580241	0.280467
0.822032	0.00643792	0.0058728	0.27298
0.822369	0.006666	0.00594903	0.262493
0.822705	0.0069507	0.00602779	0.248865
0.823042	0.0072112	0.00610486	0.237514
0.823378	0.00736996	0.00618524	0.233442
0.823714	0.00745118	0.00627093	0.234751
0.824051	0.00761044	0.00635544	0.231124
0.824387	0.00772444	0.00644144	0.230459
0.824724	0.0080141	0.00652926	0.219667
0.82506	0.00829147	0.00661172	0.209821
0.825397	0.0085672	0.0066904	0.200362
0.825733	0.00869273	0.00677206	0.199276
0.826069	0.00886198	0.00685311	0.195965
0.826406	0.00891102	0.00692735	0.19832
0.826742	0.00900046	0.00700169	0.198628
0.827079	0.00910513	0.00707036	0.197819
0.827415	0.00935231	0.00713652	0.190031
0.827752	0.00955988	0.00719785	0.184126
0.828088	0.00970633	0.00725589	0.180989
0.828425	0.00992524	0.0073118	0.174645
0.828761	0.0100545	0.00736329	0.1721
0.829097	0.0102864	0.00740976	0.165068
0.829434	0.0105118	0.00745241	0.158385
0.82977	0.0106329	0.00749611	0.156059
0.830107	0.0107603	0.00753499	0.153278
0.830443	0.0108631	0.00757121	0.151346
0.83078	0.0110337	0.00760562	0.146856
0.831116	0.011126	0.00763758	0.145185
0.831452	0.0112862	0.00767153	0.141244
0.831789	0.0114885	0.00770242	0.135817
0.832125	0.0117243	0.00773395	0.129533
0.832462	0.0119516	0.00776469	0.123749
0.832798	0.0122484	0.00779349	0.116039
0.833135	0.0125637	0.00782166	0.108216
0.833471	0.0128289	0.00785044	0.102224
0.833807	0.0131352	0.0078759	0.0953609
0.834144	0.0134146	0.00790247	0.0895993
0.83448	0.0137442	0.0079316	0.0831241
0.834817	0.0140169	0.00796325	0.0783749
0.835153	0.0142575	0.00799522	0.0745448
0.83549	0.0143313	0.00802834	0.0742476
0.835826	0.0144656	0.00805953	0.0726786
0.836162	0.0147223	0.0080898	0.0687811
0.836499	0.0148028	0.00811738	0.0682137
0.836835	0.0149217	0.00814283	0.0668782
0.837172	0.0149934	0.00816443	0.0662947
0.837508	0.0151337	0.00818111	0.0643373
0.837845	0.0152803	0.00819437	0.0622185
0.838181	0.0153834	0.00820165	0.0607035
0.838517	0.0154592	0.00820546	0.0595632
0.838854	0.0153912	0.00820446	0.060661
0.83919	0.0154424	0.00820004	0.0596725
0.839527	0.0155276	0.00819143	0.0580139
0.839863	0.0155314	0.00817888	0.0575685
0.8402	0.0155726	0.00816163	0.0563874
0.840536	0.0155632	0.00813881	0.0558475
0.840873	0.0154177	0.00811278	0.0573777
0.841209	0.0152782	0.00808211	0.058708
0.841545	0.0152317	0.00804736	0.0583907
0.841882	0.0151885	0.00800667	0.0578306
0.842218	0.0150631	0.00796288	0.0585357
0.842555	0.0150026	0.00791669	0.0580847
0.842891	0.0148388	0.00786454	0.0591882
0.843228	0.0146433	0.00780713	0.0607066
0.843564	0.0144695	0.00774262	0.0616489
0.8439	0.0142375	0.00767423	0.063562
0.844237	0.0140545	0.00760095	0.0644513
0.844573	0.0138986	0.00752625	0.0647932
0.84491	0.0137955	0.00744832	0.0640033
0.845246	0.0136004	0.00736829	0.0649214
0.845583	0.0133738	0.00728808	0.0665014
0.845919	0.0130345	0.00720861	0.0705768
0.846255	0.0126755	0.00713134	0.0754965
0.846592	0.0122765	0.00705877	0.0820028
0.846928	0.0118709	0.00698577	0.0892637
0.847265	0.0114363	0.00691502	0.0981598
0.847601	0.0108335	0.00685533	0.114038
0.847938	0.0104197	0.00679745	0.125304
0.848274	0.0100049	0.00674451	0.137964
0.84861	0.00950777	0.0066938	0.155496
0.848947	0.00880932	0.0066499	0.185261
0.849283	0.00820458	0.00660903	0.21445
0.84962	0.00757824	0.00657063	0.248767
0.849956	0.00699308	0.00653348	0.284463
0.850293	0.00648285	0.00650065	0.318638
0.850629	0.00601023	0.00647301	0.353145
0.850966	0.00538824	0.00644893	0.403423
0.851302	0.00469706	0.00643261	0.465271
0.851638	0.00404911	0.00642486	0.528547
0.851975	0.00344554	0.00642293	0.591652
0.852311	0.00268375	0.00642678	0.676248
0.852648	0.0020435	0.00644043	0.751022
0.852984	0.00123723	0.00646433	0.848217
0.853321	0.000407069	0.00649597	0.950033
0.853657	-0.000354525	0.0065368	0.956748
0.853993	-0.00100476	0.00658482	0.878724
0.85433	-0.00181756	0.00664304	0.784389
0.854666	-0.00256767	0.00671058	0.701995
0.855003	-0.00340489	0.00678896	0.615996
0.855339	-0.00422346	0.00687916	0.539249
0.855676	-0.00496546	0.00698182	0.476961
0.856012	-0.00546951	0.0071005	0.441122
0.856348	-0.00609407	0.0072335	0.39952
0.856685	-0.00688037	0.00737637	0.350945
0.857021	-0.00777643	0.00753002	0.301733
0.857358	-0.0084624	0.00770107	0.271829
0.857694	-0.00936432	0.00787534	0.234413
0.858031	-0.0103641	0.00805468	0.198194
0.858367	-0.0115096	0.00823694	0.16232
0.858703	-0.0122267	0.00842329	0.146632
0.85904	-0.0133238	0.00859827	0.121239
0.859376	-0.014785	0.00875661	0.0913279
0.859713	-0.0157637	0.00891431	0.0770001
0.860049	-0.0169089	0.00905902	0.0619673
0.860386	-0.0180983	0.00918873	0.0488827
0.860722	-0.0192738	0.00930752	0.0383797
0.861058	-0.0204228	0.00941602	0.0300874
0.861395	-0.0214942	0.00951758	0.0239225
0.861731	-0.0224296	0.00961796	0.0196979
0.862068	-0.0231941	0.00972181	0.0170429
0.862404	-0.0238971	0.0098305	0.0150608
0.862741	-0.0246437	0.00994448	0.0132073
0.863077	-0.0250538	0.0100695	0.0128436
0.863414	-0.0255533	0.0102012	0.0122472
0.86375	-0.0258945	0.0103384	0.0122561
0.864086	-0.026235	0.0104827	0.0123253
0.864423	-0.0265107	0.0106313	0.0126434
0.864759	-0.0269453	0.0107842	0.0124689
0.865096	-0.0272641	0.0109458	0.0127447
0.865432	-0.0276988	0.0111147	0.0126991
0.865769	-0.0280891	0.0112926	0.0128683
0.866105	-0.0284506	0.0114814	0.0132135
0.866441	-0.0292566	0.0116737	0.0122038
0.866778	-0.0299105	0.0118748	0.0117746
0.867114	-0.0302712	0.0120913	0.0122955
0.867451	-0.0308682	0.0123132	0.0121791
0.867787	-0.0313337	0.0125441	0.0124935
0.868124	-0.032297	0.0127768	0.0114783
0.86846	-0.0330724	0.0130203	0.0110835
0.868796	-0.0333891	0.0132768	0.0119083
0.869133	-0.0341981	0.0135268	0.0114656
0.869469	-0.0347081	0.0137906	0.0118426
0.869806	-0.0355256	0.0140519	0.0114658
0.870142	-0.0365497	0.0143052	0.0106187
0.870479	-0.0373638	0.0145652	0.0103092
0.870815	-0.0384571	0.0148184	0.0094528
0.871151	-0.0399066	0.0150591	0.00804906
0.871488	-0.0411999	0.0153037	0.00709902
0.871824	-0.0427518	0.0155394	0.00593784
0.872161	-0.0443434	0.0157642	0.00490943
0.872497	-0.0454554	0.0159838	0.00445742
0.872834	-0.0469185	0.0161955	0.00376739
0.87317	-0.047946	0.0164029	0.0034666
0.873506	-0.0489657	0.0166071	0.00319346
0.873843	-0.0502798	0.0168094	0.00277914
0.874179	-0.0512862	0.0170039	0.00256015
0.874516	-0.0520676	0.0171897	0.00245362
0.874852	-0.0527883	0.0173643	0.00236533
0.875189	-0.0534001	0.0175213	0.00230579
0.875525	-0.0535413	0.0176495	0.00241658
0.875862	-0.0539213	0.0177557	0.00239074
0.876198	-0.0542882	0.0178372	0.0023382
0.876534	-0.0539074	0.0178934	0.00258942
0.876871	-0.0538558	0.0179391	0.00268078
0.877207	-0.0535093	0.0179765	0.00291441
0.877544	-0.053287	0.0180105	0.00308969
0.87788	-0.0534348	0.0180546	0.00308017
0.878217	-0.0535587	0.0180978	0.00308234
0.878553	-0.0532912	0.018131	0.00329032
0.878889	-0.0533177	0.0181719	0.00334554
0.879226	-0.0532226	0.0182162	0.00348109
0.879562	-0.0534077	0.0182672	0.00345908
0.879899	-0.0535486	0.018311	0.0034513
0.880235	-0.0537067	0.0183434	0.00341317
0.880572	-0.0538475	0.0183536	0.0033474
0.880908	-0.0538304	0.0183507	0.00335252
0.881244	-0.0537302	0.0183732	0.00345143
0.881581	-0.0540645	0.0184716	0.00342362
0.881917	-0.0552317	0.0186816	0.00311174
0.882254	-0.056709	0.0189692	0.00279405
0.88259	-0.0581601	0.0192752	0.00254988
0.882927	-0.0593403	0.0195544	0.00240836
0.883263	-0.0599619	0.0197807	0.00243476
0.883599	-0.0604133	0.0199738	0.00248938
0.883936	-0.0606305	0.0201238	0.00258781
0.884272	-0.0610973	0.0202428	0.00254265
0.884609	-0.0616841	0.0203276	0.00240933
0.884945	-0.0618037	0.0203807	0.00242567
0.885282	-0.0617161	0.0204027	0.00248714
0.885618	-0.0617771	0.0204102	0.00247174
0.885954	-0.061671	0.0203892	0.0024889
0.886291	-0.0612214	0.0203206	0.00258868
0.886627	-0.0609388	0.0201982	0.00255251
0.886964	-0.0609336	0.020058	0.00238253
0.8873	-0.0605838	0.0198945	0.00232484
0.887637	-0.0590915	0.0196703	0.00266377
0.887973	-0.057572	0.0194264	0.00304065
0.88831	-0.056689	0.0191448	0.00306584
0.888646	-0.055947	0.018881	0.00304519
0.888982	-0.0547136	0.0185674	0.00321117
0.889319	-0.0536706	0.0182516	0.00327588
0.889655	-0.0533019	0.0179682	0.0030125
0.889992	-0.0519986	0.0176427	0.0032054
0.890328	-0.0509432	0.0173201	0.00326868
0.890665	-0.0505917	0.0170305	0.00297173
0.891001	-0.0493394	0.0167065	0.0031439
0.891337	-0.0481995	0.0163639	0.0032246
0.891674	-0.0468299	0.0160013	0.00342657
0.89201	-0.0450497	0.0156063	0.00389393
0.892347	-0.0427896	0.0151737	0.00480264
0.892683	-0.0407366	0.0146841	0.00553368
0.89302	-0.0372882	0.0140874	0.00812284
0.893356	-0.0344172	0.0134753	0.0106468
0.893692	-0.0328972	0.0129841	0.0112879
0.894029	-0.0310822	0.0125332	0.0131384
0.894365	-0.0303212	0.0123206	0.0138546
0.894702	-0.0304234	0.0122841	0.013262
0.895038	-0.0310236	0.0123214	0.0118071
0.895375	-0.0304302	0.0122781	0.0131971
0.895711	-0.0292241	0.012138	0.0160552
0.896047	-0.02808	0.0119155	0.0184428
0.896384	-0.0259161	0.0115608	0.024979
0.89672	-0.024553	0.0111975	0.028327
0.897057	-0.0238166	0.0108222	0.0277562
0.897393	-0.0215583	0.0103578	0.0374017
0.89773	-0.0202939	0.00995691	0.0415331
0.898066	-0.0182871	0.00959441	0.0566474
0.898402	-0.0156883	0.00917896	0.0874222
0.898739	-0.0142342	0.00879422	0.105536
0.899075	-0.0133444	0.00843094	0.113469
0.899412	-0.0126496	0.00807901	0.117411
0.899748	-0.0111797	0.00777302	0.150359
0.900085	-0.00908348	0.00743931	0.222081
0.900421	-0.00757908	0.00714972	0.289121
0.900758	-0.00595889	0.00693746	0.390371
0.901094	-0.00552922	0.00676656	0.413849
0.90143	-0.00432866	0.00662008	0.513197
0.901767	-0.00324426	0.00650727	0.61809
0.902103	-0.00236844	0.00639266	0.711014
0.90244	-0.00120442	0.00630367	0.848474
0.902776	-0.000309973	0.0062144	0.960218
0.903113	0.000610018	0.00612835	0.920709
0.903449	0.00124505	0.00604999	0.836952
0.903785	0.0021259	0.00595644	0.721161
0.904122	0.00277976	0.00587816	0.636288
0.904458	0.00427503	0.00581594	0.462307
0.904795	0.0044237	0.00575212	0.44186
0.905131	0.00448764	0.00569792	0.430935
0.905468	0.00574649	0.00566448	0.310354
0.905804	0.00638655	0.00566395	0.259498
0.90614	0.00497518	0.00566689	0.379977
0.906477	0.00450845	0.00563223	0.423437
0.906813	0.00483852	0.0055577	0.383975
0.90715	0.00541185	0.00548229	0.323569
0.907486	0.0061686	0.00539887	0.253217
0.907823	0.00612978	0.00533895	0.250917
0.908159	0.00645984	0.00531364	0.224096
0.908495	0.00703831	0.00529873	0.184078
0.908832	0.00728096	0.0052544	0.165842
0.909168	0.0070829	0.00519262	0.172557
0.909505	0.00715149	0.00518362	0.1677
0.909841	0.00830484	0.00515082	0.106889
0.910178	0.00838722	0.00510817	0.100606
0.910514	0.00768319	0.00505776	0.12874
0.910851	0.00819927	0.00499876	0.100951
0.911187	0.00818373	0.00492761	0.0967556
0.911523	0.00774822	0.00484739	0.109947
0.91186	0.00744667	0.00478041	0.119293
0.912196	0.00802608	0.00472966	0.0897029
0.912533	0.0074076	0.00470055	0.115049
0.912869	0.00721162	0.00469238	0.124323
0.913206	0.00775397	0.00469693	0.0987676
0.913542	0.00850705	0.00470955	0.0708652
0.913878	0.00885762	0.00471966	0.0605523
0.914215	0.00904663	0.00471811	0.0551837
0.914551	0.0103724	0.00473032	0.0283262
0.914888	0.0107066	0.00473275	0.0236827
0.915224	0.0108772	0.00472378	0.0212981
0.915561	0.0115469	0.00472555	0.0145457
0.915897	0.0113451	0.00470013	0.0157878
0.916233	0.0104493	0.00468072	0.0255878
0.91657	0.0102439	0.00464736	0.0275077
0.916906	0.0104804	0.00458398	0.0222364
0.917243	0.0109035	0.00452672	0.0160095
0.917579	0.0104484	0.00447993	0.0196863
0.917916	0.00970847	0.00445831	0.0294348
0.918252	0.00909583	0.00442544	0.0398452
0.918588	0.00831089	0.00428727	0.0525618
0.918925	0.00825451	0.00404054	0.04106
0.919261	0.00895182	0.00390304	0.0218164
0.919598	0.0101441	0.00390564	0.00939604
0.919934	0.00990622	0.00394366	0.0120072
0.920271	0.00942367	0.00394118	0.0167991
0.920607	0.00819946	0.0039048	0.0357428
0.920943	0.00791559	0.00387887	0.0412813
0.92128	0.00781567	0.00387358	0.0436243
0.921616	0.00782044	0.00387297	0.043463
0.921953	0.0075693	0.00387806	0.0509589
0.922289	0.00710454	0.00389221	0.0679522
0.922626	0.00716759	0.00390256	0.0662631
0.922962	0.00675647	0.0039211	0.0848695
0.923299	0.00663865	0.00394686	0.0925674
0.923635	0.0069957	0.00395724	0.0770909
0.923971	0.00658798	0.00398475	0.09827
0.924308	0.00640525	0.00401179	0.110353
0.924644	0.0061717	0.00402687	0.125368
0.924981	0.00572235	0.00404572	0.157238
0.925317	0.00588475	0.00406686	0.147897
0.925654	0.00628095	0.00407592	0.123319
0.92599	0.00561926	0.00409577	0.170074
0.926326	0.00536796	0.00410772	0.191281
0.926663	0.00508719	0.00412771	0.217782
0.926999	0.00530316	0.00415753	0.202112
0.927336	0.0058402	0.00419565	0.163933
0.927672	0.00537114	0.0042402	0.205255
0.928009	0.00541368	0.00426406	0.204225
0.928345	0.00538861	0.00427697	0.2077
0.928681	0.00492988	0.00427504	0.248838
0.929018	0.00474873	0.00427491	0.266637
0.929354	0.00413665	0.00429777	0.335794
0.929691	0.00383696	0.00430015	0.37224
0.930027	0.00246479	0.00438815	0.574326
0.930364	0.00117786	0.00456678	0.796469
0.9307	0.000486665	0.00468886	0.917335
0.931036	0.00041129	0.00448446	0.926925
0.931373	0.00131141	0.00408558	0.748221
0.931709	0.00273311	0.0039791	0.492168
0.932046	0.00365062	0.00425519	0.390935
0.932382	0.0029121	0.00447147	0.514878
0.932719	0.00251118	0.00447399	0.574603
0.933055	0.00236899	0.00440077	0.590361
0.933391	0.00122128	0.00435525	0.779159
0.933728	-0.000295627	0.00437414	0.946116
0.934064	-0.00118499	0.00444064	0.789584
0.934401	-0.00203686	0.00451285	0.65174
0.934737	-0.00317826	0.00459038	0.488702
0.935074	-0.00318121	0.00466051	0.494868
0.93541	-0.00293495	0.00471441	0.533581
0.935747	-0.00310664	0.00476824	0.514706
0.936083	-0.0036855	0.00481182	0.44372
0.936419	-0.00353688	0.00483476	0.464442
0.936756	-0.00391184	0.00485234	0.420141
0.937092	-0.00431029	0.00487632	0.376739
0.937429	-0.00399625	0.00488884	0.413687
0.937765	-0.00394958	0.00491261	0.421416
0.938102	-0.00375302	0.00491171	0.44481
0.938438	-0.00329631	0.00493719	0.504357
0.938774	-0.00259243	0.00494781	0.60031
0.939111	-0.00171492	0.00496882	0.729992
0.939447	-0.0011432	0.00497446	0.818237
0.939784	-0.00100467	0.00498624	0.840316
0.94012	-0.00148394	0.00498959	0.766155
0.940457	-0.00102399	0.00496487	0.836597
0.940793	-0.000936696	0.00493745	0.849534
0.941129	-0.00134041	0.00487895	0.783522
0.941466	-0.00147891	0.00485484	0.760651
0.941802	-0.00167456	0.00489743	0.732407
0.942139	-0.00156102	0.00505067	0.757267
0.942475	-0.00191634	0.00522378	0.713732
0.942812	-0.00211986	0.00519715	0.683354
0.943148	-0.00102361	0.00485521	0.833022
0.943484	0.000547875	0.00436704	0.900162
0.943821	0.00220375	0.00410587	0.591453
0.944157	0.00355778	0.00429756	0.40775
0.944494	0.00410131	0.0046962	0.382487
0.94483	0.00350172	0.00501769	0.485255
0.945167	0.00207505	0.00513095	0.685905
0.945503	0.000487578	0.00511537	0.924064
0.945839	-0.000867993	0.00505065	0.863549
0.946176	-0.00193723	0.00501134	0.699075
0.946512	-0.00333726	0.00500257	0.504702
0.946849	-0.00331197	0.00500985	0.508553
0.947185	-0.00377978	0.0050077	0.450373
0.947522	-0.00482571	0.00502362	0.336752
0.947858	-0.0056432	0.00503533	0.262406
0.948195	-0.00596283	0.00506817	0.239385
0.948531	-0.00635081	0.00510738	0.213699
0.948867	-0.00586848	0.00510345	0.250184
0.949204	-0.0066858	0.00504282	0.184904
0.94954	-0.0068434	0.00492	0.164245
0.949877	-0.00582007	0.00476832	0.222248
0.950213	-0.00506879	0.00462197	0.272785
0.95055	-0.00457286	0.00450241	0.309798
0.950886	-0.00386879	0.00439265	0.378457
0.951222	-0.00309984	0.00429167	0.470115
0.951559	-0.00221947	0.00428114	0.604159
0.951895	-0.00174212	0.00434931	0.688751
0.952232	1.14738e-05	0.00448737	0.99796
0.952568	0.000971674	0.00473433	0.837385
0.952905	0.00140964	0.00503892	0.779669
0.953241	0.00150432	0.00528869	0.776072
0.953577	0.00183747	0.00529273	0.728464
0.953914	0.00284221	0.00501485	0.570878
0.95425	0.00357972	0.00465274	0.441668
0.954587	0.00448589	0.0046574	0.335459
0.954923	0.00550662	0.00515023	0.284981
0.95526	0.00610247	0.00582177	0.294539
0.955596	0.00537303	0.00625072	0.390017
0.955932	0.00429035	0.00630644	0.496307
0.956269	0.00323095	0.00607812	0.595023
0.956605	0.0019433	0.00572218	0.734151
0.956942	0.000781491	0.00536338	0.884151
0.957278	0.000324383	0.00506634	0.948949
0.957615	0.000631892	0.00484184	0.896166
0.957951	3.31397e-05	0.00469867	0.994373
0.958287	-0.000437584	0.00463047	0.924711
0.958624	-0.000838702	0.00463105	0.856286
0.95896	-0.00155093	0.00468636	0.740686
0.959297	-0.0015221	0.00476019	0.749154
0.959633	-0.00174962	0.00474572	0.712371
0.95997	-0.0017051	0.00466021	0.71445
0.960306	-0.00170587	0.00453191	0.706609
0.960643	-0.00117269	0.00437684	0.788752
0.960979	-0.00153815	0.00421336	0.715063
0.961315	-0.00175397	0.00410244	0.668984
0.961652	-0.000745949	0.00406551	0.85442
0.961988	0.000576083	0.00404776	0.886826
0.962325	0.0015788	0.00402305	0.694734
0.962661	0.0016038	0.00401489	0.689552
0.962998	0.00227985	0.00405026	0.57351
0.963334	0.0024398	0.00417451	0.558916
0.96367	0.00186855	0.0043593	0.668189
0.964007	0.00222788	0.00456695	0.625673
0.964343	0.00241398	0.00469652	0.607256
0.96468	0.00283101	0.00468582	0.545733
0.965016	0.0025571	0.00472438	0.588331
0.965353	0.0028648	0.00511611	0.575509
0.965689	0.00403418	0.00581943	0.488168
0.966025	0.00451416	0.00646973	0.485343
0.966362	0.00314164	0.00669938	0.639109
0.966698	0.00127186	0.00652449	0.845443
0.967035	0.000129059	0.00613922	0.983228
0.967371	-0.000437592	0.00571083	0.938922
0.967708	-0.00172996	0.00536674	0.747188
0.968044	-0.00204926	0.00513908	0.69007
0.96838	-0.00286344	0.00499874	0.566759
0.968717	-0.0017122	0.0049418	0.728987
0.969053	-0.000996954	0.00494169	0.840117
0.96939	-0.00189683	0.00493792	0.700877
0.969726	-0.00332899	0.00493141	0.499639
0.970063	-0.00322416	0.00491996	0.51226
0.970399	-0.00230845	0.00489339	0.637107
0.970736	9.33495e-05	0.004889	0.984766
0.971072	-0.000279888	0.00489783	0.954429
0.971408	-0.00141081	0.00484663	0.770982
0.971745	-0.000641219	0.00478709	0.893444
0.972081	-0.00029489	0.00472671	0.950254
0.972418	0.00241407	0.00466234	0.604612
0.972754	0.00374633	0.00459738	0.415139
0.973091	0.00406266	0.0045912	0.376222
0.973427	0.00515778	0.00467414	0.269822
0.973763	0.00623567	0.00488441	0.201727
0.9741	0.00759071	0.00525494	0.148601
0.974436	0.00975476	0.00565516	0.0845396
0.974773	0.0121586	0.00580045	0.0360694
0.975109	0.0114528	0.00559995	0.0408396
0.975446	0.00898671	0.00524997	0.0869401
0.975782	0.00577616	0.0051836	0.265145
0.976118	0.00386476	0.00549741	0.482047
0.976455	0.00339653	0.00602171	0.572723
0.976791	0.00416725	0.00649109	0.520876
0.977128	0.00651077	0.00662187	0.325498
0.977464	0.00927648	0.00637814	0.14583
0.977801	0.00970385	0.00604273	0.108302
0.978137	0.00871269	0.00599688	0.14626
0.978473	0.00717591	0.00623713	0.249932
0.97881	0.00508405	0.00654492	0.437281
0.979146	0.00353082	0.00674836	0.600828
0.979483	0.00221081	0.0067476	0.743181
0.979819	0.00101394	0.00655737	0.877116
0.980156	-0.000350724	0.00631274	0.955694
0.980492	-0.00123977	0.0060857	0.838574
0.980828	-0.000327549	0.00600198	0.956478
0.981165	0.000388719	0.00597866	0.94816
0.981501	0.00196596	0.00599582	0.742996
0.981838	0.00211016	0.00602365	0.726105
0.982174	0.00228398	0.00605548	0.706043
0.982511	0.00153102	0.00611965	0.802447
0.982847	0.00152774	0.00612133	0.802915
0.983184	0.00275151	0.00607	0.650335
0.98352	0.00298069	0.00592004	0.614619
0.983856	0.00407255	0.00575078	0.478837
0.984193	0.00373038	0.00552569	0.499613
0.984529	0.00484168	0.00529955	0.360926
0.984866	0.00701316	0.00503297	0.163486
0.985202	0.00758959	0.00481777	0.11518
0.985539	0.00682092	0.00471515	0.14801
0.985875	0.00748566	0.00470653	0.111726
0.986211	0.00806758	0.00475925	0.0900497
0.986548	0.00824726	0.00489279	0.0918736
0.986884	0.0085443	0.00509116	0.0932962
0.987221	0.00821452	0.00522229	0.115725
0.987557	0.00685539	0.0054561	0.208948
0.987894	0.00524243	0.00588003	0.372626
0.98823	0.00366284	0.00641519	0.568024
0.988566	0.0042041	0.00671447	0.531232
0.988903	0.00670524	0.00668737	0.316018
0.989239	0.00862699	0.00647269	0.182588
0.989576	0.00897737	0.00625608	0.151292
0.989912	0.0082452	0.00619672	0.183329
0.990249	0.0066467	0.0063509	0.295295
0.990585	0.00477152	0.00656885	0.467603
0.990921	0.00384334	0.00667567	0.564802
0.991258	0.00273044	0.00660137	0.679154
0.991594	0.00223624	0.00635132	0.72477
0.991931	0.00211359	0.00603474	0.726161
0.992267	0.00179262	0.00572535	0.754202
0.992604	0.00179894	0.0055146	0.744263
0.99294	0.00238085	0.0053446	0.655981
0.993276	0.00127813	0.00521465	0.806376
0.993613	0.00238708	0.00516874	0.644203
0.993949	0.00437869	0.00518283	0.398197
0.994286	0.00416019	0.00521889	0.425369
0.994622	0.0026314	0.00545654	0.629631
0.994959	0.00141214	0.00574668	0.805891
0.995295	0.000657539	0.00601078	0.912891
0.995632	0.0024666	0.00606106	0.684039
0.995968	0.00329051	0.00579771	0.570338
0.996304	0.00274446	0.00548628	0.616906
0.996641	3.13677e-05	0.00541426	0.995377
0.996977	-0.0033565	0.00559981	0.548909
0.997314	-0.00569219	0.00579078	0.32562
0.99765	-0.00865401	0.00581158	0.136462
0.997987	-0.0101569	0.00569392	0.0744541
0.998323	-0.0120539	0.00558599	0.0309376
0.998659	-0.0110056	0.00557937	0.0485462
0.998996	-0.00931986	0.00565385	0.0992684
0.999332	-0.0110424	0.005827	0.0580866
0.999669	-0.00773947	0.00600257	0.197273
1.00001	-0.00813051	0.00624822	0.193173
1.00034	-0.0114859	0.00649728	0.0770939
1.00068	-0.00864326	0.00682054	0.20507
1.00101	-0.0072885	0.00705043	0.301245
1.00135	-0.0054161	0.00729595	0.45788
1.00169	-0.00611132	0.00751173	0.415892
1.00202	-0.00783424	0.0076587	0.306345
1.00236	-0.00903219	0.00775786	0.244318
1.0027	-0.00950883	0.00788991	0.228131
1.00303	-0.0121799	0.00788634	0.122485
1.00337	-0.0146903	0.00794804	0.0645593
1.00371	-0.0140547	0.00800708	0.0792104
1.00404	-0.0125881	0.00805138	0.117942
1.00438	-0.0135664	0.00808645	0.0934101
1.00472	-0.0131316	0.00806909	0.103653
1.00505	-0.0136458	0.00805037	0.0900644
1.00539	-0.0126333	0.00789463	0.109544
1.00572	-0.0114324	0.00760875	0.132959
1.00606	-0.0107018	0.00732492	0.144014
1.0064	-0.0109779	0.00712648	0.123455
1.00673	-0.0100612	0.00699407	0.150284
1.00707	-0.00647194	0.00688449	0.347179
1.00741	-0.00389569	0.00659719	0.554851
1.00774	-0.00227265	0.0062386	0.715643
1.00808	-0.00222914	0.0060488	0.712481
1.00842	-0.00461224	0.00630258	0.46429
1.00875	-0.00895508	0.00686815	0.192282
1.00909	-0.0115833	0.00746243	0.12061
1.00943	-0.0160203	0.00791887	0.0430678
1.00976	-0.0191598	0.00830635	0.0210749
1.0101	-0.0220125	0.00868124	0.0112241
1.01043	-0.0241533	0.00906999	0.00774495
1.01077	-0.0239732	0.009427	0.0109894
1.01111	-0.0226233	0.00976365	0.0204985
1.01144	-0.0217113	0.0100383	0.030553
1.01178	-0.0248336	0.0103224	0.0161367
1.01212	-0.0249388	0.0105443	0.0180236
1.01245	-0.0270453	0.0107383	0.0117828
1.01279	-0.0284662	0.0109279	0.00918967
1.01313	-0.0227526	0.0110592	0.0396538
1.01346	-0.0202052	0.0110479	0.0674187
1.0138	-0.0194221	0.0109036	0.0748706
1.01414	-0.0263389	0.0108087	0.0148171
1.01447	-0.0266695	0.0107149	0.0128098
1.01481	-0.020962	0.0105453	0.0468323
1.01514	-0.0217686	0.0104152	0.0366097
1.01548	-0.0198543	0.0101441	0.0503219
1.01582	-0.0183751	0.00995226	0.0648454
1.01615	-0.0163686	0.00976315	0.093627
1.01649	-0.0115983	0.00962468	0.228181
1.01683	-0.0168501	0.0094452	0.0744264
1.01716	-0.0136131	0.00928397	0.142568
1.0175	-0.0139634	0.00901176	0.121269
1.01784	-0.0152497	0.00885063	0.0848865
1.01817	-0.0128997	0.00859222	0.133273
1.01851	-0.00717707	0.00826813	0.385373
1.01885	-0.00864921	0.00816998	0.289756
1.01918	-0.00824881	0.00807792	0.307181
1.01952	-0.0062968	0.00773261	0.415464
1.01985	-0.00933469	0.00743916	0.20955
1.02019	-0.0102845	0.00723517	0.155182
1.02053	-0.0117256	0.00698383	0.0931583
1.02086	-0.0138989	0.00681757	0.0414813
1.0212	-0.00612505	0.00670376	0.360888
1.02154	-0.00435473	0.00643925	0.498863
1.02187	-0.00733141	0.00622804	0.239131
1.02221	-0.00404555	0.00590175	0.493039
1.02255	-0.00267226	0.00570925	0.639743
1.02288	-0.00334851	0.00551697	0.543886
1.02322	-0.000180403	0.00537002	0.973201
1.02356	0.00137006	0.00508106	0.787437
1.02389	0.00155576	0.00495328	0.753455
1.02423	0.00203458	0.00481403	0.672561
1.02456	0.00241126	0.00484509	0.618715
1.0249	0.00416887	0.00500402	0.404785
1.02524	0.00306276	0.00512886	0.550399
1.02557	0.00293658	0.00542273	0.588142
1.02591	0.00333048	0.00585668	0.569585
1.02625	0.00483292	0.00634906	0.446536
1.02658	0.00604717	0.00681826	0.375129
1.02692	0.00752762	0.0071723	0.293929
1.02726	0.00828251	0.00722841	0.251867
1.02759	0.0110729	0.00696391	0.111827
1.02793	0.0128385	0.00659872	0.0517019
1.02827	0.0127586	0.0064342	0.0473755
1.0286	0.010807	0.00642957	0.0927962
1.02894	0.00715725	0.00647586	0.269064
1.02927	0.00360405	0.00657805	0.583767
1.02961	0.000979924	0.00675849	0.884718
1.02995	-0.000571616	0.00687363	0.933724
1.03028	-0.00179819	0.006826	0.792217
1.03062	-0.00379468	0.0066037	0.565542
1.03096	-0.0038861	0.00627684	0.535839
1.03129	-0.00275775	0.00588245	0.639205
1.03163	-0.00114709	0.00553382	0.835785
1.03197	0.00100531	0.00528452	0.849123
1.0323	0.00492213	0.00507663	0.332263
1.03264	0.00505801	0.00495788	0.307636
1.03298	0.0050708	0.00488455	0.299209
1.03331	0.00361543	0.0048082	0.452093
1.03365	0.00208092	0.00476719	0.662468
1.03398	0.00541609	0.00466347	0.245485
1.03432	0.00695176	0.00463258	0.133453
1.03466	0.00507809	0.00457059	0.266552
1.03499	0.0068439	0.00457434	0.134615
1.03533	0.00764293	0.00451955	0.0908211
1.03567	0.00786754	0.00454855	0.0836876
1.036	0.00413901	0.00457656	0.365787
1.03634	0.00454339	0.00457578	0.320748
1.03668	0.00387771	0.00475852	0.415131
1.03701	0.00349113	0.00504442	0.488888
1.03735	0.00486476	0.00540799	0.36836
1.03769	0.00512576	0.00585814	0.381584
1.03802	0.00494919	0.00640805	0.439913
1.03836	0.00607392	0.00691115	0.379478
1.03869	0.00780698	0.00725197	0.281689
1.03903	0.0101242	0.00726594	0.163507
1.03937	0.012487	0.00695269	0.0724943
1.0397	0.0134946	0.00659384	0.0407028
1.04004	0.012919	0.0064848	0.0463489
1.04038	0.0106531	0.0064803	0.100192
1.04071	0.00680405	0.00652408	0.296989
1.04105	0.00325103	0.00663628	0.624214
1.04139	0.000712939	0.00680969	0.916618
1.04172	-0.000405316	0.00691124	0.953234
1.04206	-0.00101844	0.00685264	0.881854
1.0424	-0.000377233	0.00663554	0.954664
1.04273	0.000228842	0.00632284	0.971129
1.04307	0.00151732	0.00596335	0.799155
1.0434	-0.00170989	0.0056083	0.760453
1.04374	-0.00053684	0.00534815	0.920044
1.04408	0.00163442	0.0051287	0.749968
1.04441	0.00115154	0.00503263	0.819012
1.04475	0.00265558	0.00501495	0.596435
1.04509	-0.000271953	0.00501641	0.956766
1.04542	-0.0011151	0.00506433	0.825725
1.04576	-0.0016274	0.00523112	0.755725
1.0461	0.0075018	0.00571129	0.189014
1.04643	0.00721436	0.00579816	0.213407
1.04677	0.00841581	0.00636112	0.185833
1.04711	0.0046145	0.00771791	0.54991
1.04744	0.00253623	0.00993883	0.798581
1.04778	0.000186556	0.0120098	0.987606
1.04811	0.00134049	0.0128738	0.91707
1.04845	-0.0011287	0.0122191	0.926402
1.04879	0.000639083	0.0106589	0.952189
1.04912	0.00936137	0.00915457	0.306502
1.04946	0.00970962	0.00777013	0.211443
1.0498	0.00643313	0.00683657	0.346711
1.05013	0.00912239	0.00633622	0.149946
1.05047	0.00364415	0.00605856	0.547515
1.05081	0.00205267	0.005983	0.731536
1.05114	0.00322602	0.00597633	0.589335
1.05148	0.00550774	0.00597928	0.356979
1.05182	0.00200222	0.00612109	0.743591
1.05215	-0.00444546	0.00600117	0.458836
1.05249	-0.00179525	0.00597173	0.763701
1.05283	-0.00379395	0.00604375	0.530169
1.05316	0.00175367	0.00599423	0.769859
1.0535	0.00771121	0.00586725	0.188751
1.05383	0.00249243	0.00572357	0.663223
1.05417	0.00558214	0.00576226	0.332674
1.05451	0.00600639	0.005734	0.294867
1.05484	0.000798462	0.00566294	0.887872
1.05518	0.00358723	0.00563431	0.524336
1.05552	0.00326048	0.00554139	0.556273
1.05585	0.00275358	0.00574534	0.631745
1.05619	0.0027377	0.00553391	0.620802
1.05653	0.000697329	0.0054256	0.897733
1.05686	0.00208999	0.00541126	0.699326
1.0572	0.00122443	0.00532453	0.818122
1.05754	0.000765434	0.00524114	0.883887
1.05787	0.00224452	0.0051975	0.665853
1.05821	0.00403777	0.00509553	0.42812
1.05854	0.00514256	0.00517248	0.320118
1.05888	0.00999559	0.00548032	0.0681665
1.05922	0.0131671	0.00604781	0.0294676
1.05955	0.0152786	0.00655612	0.0197828
1.05989	0.0158758	0.00672491	0.0182381
1.06023	0.0138487	0.0066479	0.0372355
1.06056	0.0144409	0.00619803	0.0198102
1.0609	0.014275	0.0056296	0.0112223
1.06124	0.0131095	0.00523203	0.0122234
1.06157	0.0111123	0.00506334	0.0281881
1.06191	0.00414568	0.00521037	0.42623
1.06225	-0.00161892	0.00522901	0.756862
1.06258	0.0012422	0.00541047	0.818409
1.06292	0.00685829	0.0056404	0.224015
1.06325	0.00661183	0.00577432	0.252192
1.06359	0.00221281	0.00597709	0.711222
1.06393	-0.00562999	0.00609792	0.355869
1.06426	-0.00648189	0.0060748	0.285966
1.0646	-0.00578261	0.00615466	0.347449
1.06494	-0.00721598	0.00623666	0.247261
1.06527	0.00213728	0.00619044	0.729903
1.06561	-0.00100576	0.00646625	0.876396
1.06595	-0.00346437	0.00638256	0.587277
1.06628	-0.0054932	0.00628155	0.381847
1.06662	0.00267582	0.00632625	0.672316
1.06696	0.00377919	0.00634771	0.551601
1.06729	-0.00344237	0.00609751	0.572378
1.06763	0.000733163	0.00617385	0.905471
1.06796	0.00177192	0.0061694	0.77395
1.0683	0.000685581	0.00624243	0.912547
1.06864	-0.0020615	0.00624697	0.741399
1.06897	-0.00445013	0.00615924	0.46998
1.06931	-0.00743777	0.0060591	0.21962
1.06965	-0.00247565	0.00575688	0.667171
1.06998	0.00185299	0.0055131	0.73679
1.07032	0.0049643	0.00567299	0.381533
1.07066	0.011313	0.00700717	0.106422
1.07099	0.0104278	0.00891337	0.242041
1.07133	0.0114266	0.010156	0.260546
1.07167	0.0129657	0.0100005	0.194803
1.072	0.0111736	0.00877829	0.203066
1.07234	0.0066618	0.00734015	0.364098
1.07267	0.00719917	0.00618216	0.244218
1.07301	0.00689736	0.00559014	0.217261
1.07335	0.000266899	0.0055143	0.961396
1.07368	0.00229691	0.00576428	0.690281
1.07402	0.00454729	0.00596593	0.445935
1.07436	0.00189178	0.00635132	0.765813
1.07469	-0.00458175	0.00647076	0.478902
1.07503	-0.00473539	0.00658389	0.471994
1.07537	-0.00762438	0.00678652	0.261242
1.0757	-0.00423242	0.00683252	0.535618
1.07604	-0.00329728	0.0068463	0.630079
1.07638	-0.00189502	0.00696996	0.785712
1.07671	-0.0014635	0.00699641	0.834309
1.07705	2.13915e-05	0.00705836	0.997582
1.07738	-0.00792639	0.00717	0.268946
1.07772	-0.0094694	0.0071935	0.188046
1.07806	-0.00797622	0.00725389	0.271516
1.07839	-0.0103521	0.00716631	0.148585
1.07873	-0.0104863	0.0071604	0.143062
1.07907	-0.0137555	0.00714231	0.0541155
1.0794	-0.00518838	0.00708203	0.463795
1.07974	-0.00347473	0.00704381	0.621799
1.08008	-0.0033798	0.00686647	0.622565
1.08041	-0.00734846	0.00669778	0.272577
1.08075	-0.00842902	0.00656193	0.198955
1.08109	-0.00709618	0.00639399	0.267077
1.08142	-0.00690371	0.00615568	0.262067
1.08176	-0.0034798	0.00604923	0.565125
1.08209	-0.00310613	0.00587795	0.597196
1.08243	-0.000300946	0.00580718	0.95867
1.08277	-0.00485928	0.00566316	0.390864
1.0831	-0.00630067	0.00560009	0.260547
1.08344	-0.00547996	0.00559785	0.327609
1.08378	-0.00534554	0.00566212	0.345124
1.08411	-0.00691502	0.00592116	0.242868
1.08445	-0.00926843	0.00636439	0.145311
1.08479	-0.00891388	0.00679065	0.189294
1.08512	-0.00749601	0.00713925	0.293731
1.08546	-0.00615927	0.00727529	0.397217
1.0858	-0.0126459	0.00724203	0.080779
1.08613	-0.012289	0.00729084	0.0918854
1.08647	-0.0130153	0.00717226	0.0695741
1.0868	-0.0110873	0.00712666	0.119767
1.08714	-0.0143654	0.00701718	0.0406408
1.08748	-0.0146169	0.0069916	0.0365604
1.08781	-0.011271	0.00699763	0.107249
1.08815	-0.00942982	0.00698661	0.177113
1.08849	-0.00747008	0.00704865	0.28924
1.08882	-0.0108494	0.0069544	0.118743
1.08916	-0.012873	0.00690512	0.0622834
1.0895	-0.0117259	0.00669631	0.0799286
1.08983	-0.0105825	0.00673138	0.115924
1.09017	-0.0126418	0.00677037	0.0618711
1.09051	-0.0119993	0.00669954	0.0732841
1.09084	-0.00747006	0.00670705	0.265381
1.09118	-0.00668449	0.00657216	0.30911
1.09151	-0.00626854	0.00669276	0.348957
1.09185	-0.00342348	0.00676256	0.612688
1.09219	-0.00832415	0.00657708	0.205645
1.09252	-0.00611077	0.00666142	0.358966
1.09286	-0.00576546	0.00664992	0.385943
1.0932	-0.00645619	0.00672069	0.336732
1.09353	-0.00447695	0.006763	0.507986
1.09387	-0.00342336	0.00688212	0.618887
1.09421	-0.00420094	0.00693781	0.544838
1.09454	-0.00358359	0.00698392	0.607867
1.09488	-0.00457142	0.0070234	0.515121
1.09522	-0.00324546	0.00708039	0.646685
1.09555	-0.00886466	0.00708175	0.210657
1.09589	-0.008245	0.00704497	0.241865
1.09622	-0.00415469	0.00693494	0.549109
1.09656	-0.00513339	0.00696694	0.461231
1.0969	-0.00210875	0.00705694	0.765078
1.09723	-0.00513294	0.00716732	0.473893
1.09757	-0.00819667	0.00734553	0.264477
1.09791	-0.00819761	0.00734087	0.264119
1.09824	-0.00832886	0.00733003	0.255846
1.09858	-0.00444965	0.00746153	0.550945
1.09892	-0.00464525	0.00752183	0.53686
1.09925	-0.00395556	0.00753887	0.5998
1.09959	-0.00426104	0.00750935	0.570421
1.09993	-0.00632574	0.00751461	0.399904
1.10026	-0.00994032	0.00756955	0.189116
1.1006	-0.00823754	0.00741866	0.266835
1.10093	-0.00616444	0.00752883	0.412913
1.10127	-0.00824109	0.00741342	0.26629
1.10161	-0.010663	0.00735817	0.1473
1.10194	-0.0108333	0.00738598	0.142447
1.10228	-0.0121318	0.00738371	0.100372
1.10262	-0.00903284	0.00725416	0.21306
1.10295	-0.00895562	0.00717598	0.212031
1.10329	-0.0160777	0.00720302	0.02561
1.10363	-0.0163312	0.00719293	0.0231802
1.10396	-0.0164843	0.00709896	0.0202288
1.1043	-0.00830326	0.00706475	0.239871
1.10464	-0.00847116	0.00700432	0.226501
1.10497	-0.00734366	0.00692183	0.288716
1.10531	-0.00253528	0.00677538	0.708263
1.10564	-0.00298484	0.00668867	0.655414
1.10598	-0.00552965	0.00651762	0.396207
1.10632	-0.00644139	0.00640663	0.314692
1.10665	-0.00252183	0.00627314	0.687681
1.10699	-0.00347197	0.00606348	0.566914
1.10733	-0.00575376	0.00593927	0.332662
1.10766	-0.00521015	0.00575908	0.365633
1.108	-0.00540716	0.00558411	0.332889
1.10834	-0.00749473	0.00533337	0.159946
1.10867	-0.0050261	0.00536099	0.348485
1.10901	-0.000820751	0.00554149	0.882256
1.10935	-0.00132065	0.00566091	0.815534
1.10968	-0.00282736	0.00564654	0.616565
1.11002	-0.00619956	0.00557962	0.266522
1.11036	-0.0053137	0.00554655	0.338054
1.11069	-0.00401818	0.00569321	0.480322
1.11103	-0.00649539	0.0058781	0.269153
1.11136	-0.00853766	0.0060876	0.160776
1.1117	-0.00806166	0.0063165	0.201854
1.11204	-0.0114651	0.00648914	0.0772603
1.11237	-0.00826686	0.00658998	0.209675
1.11271	-0.00985628	0.00663275	0.137279
1.11305	-0.00979645	0.00665931	0.141267
1.11338	-0.00960577	0.0067491	0.154659
1.11372	-0.0116066	0.00686514	0.0909023
1.11406	-0.0139832	0.00687869	0.04207
1.11439	-0.012098	0.00691127	0.0800369
1.11473	-0.0124718	0.00691867	0.0714459
1.11507	-0.012185	0.00691588	0.078088
1.1154	-0.0145331	0.00685617	0.0340307
1.11574	-0.0120318	0.00675091	0.0747094
1.11607	-0.00402971	0.00672838	0.549231
1.11641	-0.0015787	0.00663405	0.811905
1.11675	-0.00300833	0.00662846	0.649937
1.11708	-0.00829447	0.00653516	0.204367
1.11742	-0.01014	0.00648545	0.117937
1.11776	-0.00864005	0.00643164	0.179153
1.11809	-0.00754334	0.00638581	0.237497
1.11843	-0.00681508	0.00647602	0.292637
1.11877	-0.00808106	0.00651033	0.214507
1.1191	-0.00760089	0.00655896	0.246515
1.11944	-0.00629055	0.00650369	0.33343
1.11978	-0.00933977	0.00626067	0.135747
1.12011	-0.00851467	0.00578336	0.140948
1.12045	-0.00509997	0.00536631	0.341926
1.12078	-0.0030966	0.00543591	0.568911
1.12112	-0.00347029	0.00592975	0.55839
1.12146	-0.00265694	0.00636255	0.676247
1.12179	-0.00289668	0.00650533	0.656118
1.12213	-0.00344944	0.00637231	0.588289
1.12247	-0.00588973	0.00626752	0.347359
1.1228	-0.00668986	0.00611654	0.274072
1.12314	-0.00312292	0.00599897	0.602662
1.12348	-0.00425617	0.00604431	0.481332
1.12381	-0.00541233	0.00611391	0.376023
1.12415	-0.00621618	0.00616915	0.313635
1.12449	-0.00644738	0.00622431	0.300278
1.12482	-0.00574877	0.00630472	0.361864
1.12516	-0.00583214	0.00637809	0.360506
1.12549	-0.00680868	0.00638051	0.285924
1.12583	-0.00647085	0.00638914	0.311161
1.12617	-0.00508377	0.00644678	0.43036
1.1265	-0.00670656	0.00648355	0.300951
1.12684	-0.00835508	0.00650671	0.199117
1.12718	-0.0100993	0.00657865	0.124743
1.12751	-0.0100683	0.00665701	0.130422
1.12785	-0.00960714	0.0066647	0.149445
1.12819	-0.00512127	0.00662066	0.43921
1.12852	-0.0041785	0.00669077	0.532288
1.12886	-0.00366866	0.006746	0.58656
1.1292	-0.00142243	0.00685212	0.835549
1.12953	0.00118247	0.00695885	0.865071
1.12987	-0.000500014	0.00705777	0.94352
1.1302	-0.00228559	0.00705429	0.745938
1.13054	-0.00167779	0.00695997	0.809506
1.13088	-0.000349723	0.00684531	0.959254
1.13121	-0.00152477	0.0068281	0.823296
1.13155	-0.000932714	0.00698109	0.893714
1.13189	-0.000844321	0.00714066	0.905877
1.13222	0.00177241	0.00719882	0.805521
1.13256	0.00198076	0.00721574	0.783696
1.1329	0.00238755	0.00726427	0.742405
1.13323	0.00120165	0.00728099	0.868913
1.13357	0.000761116	0.00718424	0.915628
1.13391	0.000315365	0.00692226	0.963662
1.13424	-0.00351714	0.00671559	0.600468
1.13458	-0.00596931	0.00652163	0.360029
1.13491	-0.00722511	0.00639253	0.258374
1.13525	-0.00523066	0.00632217	0.408037
1.13559	-0.00819187	0.0062808	0.192141
1.13592	-0.00689027	0.00627067	0.271851
1.13626	-0.00708975	0.00630628	0.260913
1.1366	-0.00752232	0.00630432	0.232791
1.13693	-0.00830641	0.00629739	0.187161
1.13727	-0.00804821	0.00630343	0.201673
1.13761	-0.00883402	0.0063101	0.161519
1.13794	-0.00927902	0.00628483	0.139832
1.13828	-0.00859926	0.00629627	0.172011
1.13862	-0.00781599	0.00633183	0.217055
1.13895	-0.00597966	0.00632758	0.344651
1.13929	-0.00541328	0.00632508	0.392084
1.13962	-0.00528016	0.00631148	0.40282
1.13996	-0.00414639	0.0063081	0.51098
1.1403	-0.00465449	0.00628151	0.458704
1.14063	-0.00637241	0.00622824	0.306238
1.14097	-0.007812	0.00617593	0.205904
1.14131	-0.00774565	0.00608915	0.203359
1.14164	-0.00530836	0.0060726	0.382037
1.14198	-0.00607367	0.00612415	0.321316
1.14232	-0.00616748	0.00623695	0.322731
1.14265	-0.00646507	0.00634776	0.30845
1.14299	-0.00712794	0.00632065	0.259437
1.14333	-0.00660012	0.00615955	0.283933
1.14366	-0.00614872	0.00595002	0.301419
1.144	-0.00413781	0.0058094	0.476303
1.14433	-0.00491243	0.00571518	0.390042
1.14467	-0.00732501	0.00564888	0.194728
1.14501	-0.00754266	0.00566258	0.182855
1.14534	-0.00591043	0.00571136	0.300737
1.14568	-0.00481205	0.00576322	0.403741
1.14602	-0.00519893	0.00578974	0.36921
1.14635	-0.00608249	0.00576132	0.291084
1.14669	-0.00772128	0.00571589	0.176745
1.14703	-0.00848207	0.00569534	0.136408
1.14736	-0.00745926	0.00568459	0.189456
1.1477	-0.00818027	0.00569101	0.150604
1.14804	-0.00949012	0.00569252	0.0954903
1.14837	-0.00828113	0.00569234	0.145729
1.14871	-0.00664558	0.0056855	0.242458
1.14904	-0.00711125	0.00567998	0.210575
1.14938	-0.00672055	0.00566523	0.235511
1.14972	-0.00303695	0.00565252	0.591078
1.15005	-0.00265943	0.0056502	0.63787
1.15039	-0.00229386	0.00563258	0.683826
1.15073	-0.00419684	0.00561646	0.454919
1.15106	-0.00612356	0.00556977	0.271581
1.1514	-0.00614249	0.00549144	0.263329
1.15174	-0.00618838	0.0054462	0.255842
1.15207	-0.00611263	0.00546868	0.263673
1.15241	-0.00381356	0.00545359	0.484381
1.15275	-0.00281357	0.00540272	0.602527
1.15308	-0.00258032	0.00535585	0.629965
1.15342	-0.0031046	0.00532184	0.559644
1.15375	-0.00233978	0.00528216	0.657796
1.15409	-0.00120416	0.00522356	0.817684
1.15443	-0.00131721	0.00519099	0.799689
1.15476	-0.00146036	0.00517316	0.777716
1.1551	0.000208038	0.00481148	0.965512
1.15544	-0.000710921	0.00476434	0.881382
1.15577	-0.000824262	0.00472447	0.861499
1.15611	0.000507116	0.00470123	0.9141
1.15645	0.00065229	0.00467705	0.889082
1.15678	0.000901538	0.00463169	0.84567
1.15712	0.00125459	0.00458827	0.78452
1.15746	0.00016978	0.00453028	0.970105
1.15779	5.18173e-05	0.00446255	0.990736
1.15813	-8.59128e-05	0.00439136	0.984391
1.15846	-0.000619831	0.00434802	0.886642
1.1588	-0.00037889	0.00434801	0.93056
1.15914	-0.00034846	0.00440059	0.936886
1.15947	0.000224419	0.00446146	0.959882
1.15981	0.00219727	0.00458709	0.63193
1.16015	0.00553807	0.00484148	0.252673
1.16048	0.00678027	0.00517113	0.189798
1.16082	0.00713604	0.00531065	0.179038
1.16116	0.0068567	0.00506278	0.17563
1.16149	0.00527575	0.00464469	0.256012
1.16183	0.0037875	0.00426344	0.374344
1.16217	0.00251007	0.00405068	0.535477
1.1625	0.00187971	0.00395564	0.634647
1.16284	0.00255335	0.0039376	0.516692
1.16317	0.00211399	0.00394742	0.592278
1.16351	0.00108984	0.00396937	0.783652
1.16385	0.00063195	0.00400818	0.874721
1.16418	-0.000509919	0.00406309	0.900127
1.16452	-0.000599442	0.00414483	0.885008
1.16486	0.00122509	0.00428839	0.775126
1.16519	0.000549304	0.00452436	0.903366
1.16553	0.00126393	0.004784	0.791626
1.16587	0.00231771	0.00495308	0.639832
1.1662	0.00218146	0.00482603	0.651255
1.16654	0.00107048	0.00457486	0.814991
1.16688	0.00010051	0.00438437	0.98171
1.16721	-0.000527069	0.0042801	0.901993
1.16755	-0.000915026	0.00421795	0.828258
1.16789	-0.000825639	0.00418648	0.843659
1.16822	-0.000625148	0.0041799	0.881111
1.16856	0.00040355	0.00419894	0.923435
1.16889	0.00078314	0.00428722	0.855058
1.16923	0.000972155	0.00445719	0.827344
1.16957	0.00120578	0.00462064	0.794126
1.1699	0.00040767	0.00469768	0.930846
1.17024	0.00258677	0.00473958	0.585217
1.17058	0.00489848	0.00475241	0.302664
[truncated: 21,577 more rows]

## Sheet: Table S3
Associations Between Metabolomic Biomarkers of Avocado Intake and Glycemia in the Multi-Ethnic Study of Atherosclerosis (MESA)
Alexis C. Wood et al
Supplementary Table 3: Standardized Parameter Estimates for Associations between the Metabolomic Biomarker and Avocado Intake Catgory (concumer vs. non-consumer)
	Whole population			Normoglycemia			IFG			Diabetes
										Untreated			Treated
	B	SE	P	B	SE	P	B	SE	P	B	SE	P	B	SE	P
Avocado intake	0.160817	0.038373	2.85133e-05	0.157783	0.0453717	0.000515039	0.316769	0.103216	0.00226949	0.0200773	0.128771	0.876202	0.0292947	0.239559	0.903039
Age	-0.0621928	0.019825	0.00172137	-0.0561747	0.0233872	0.0163843	-0.0585444	0.0482359	0.225455	-0.02471	0.058901	0.67513	0.215357	0.112504	0.0598649
Race (ref=Caucasian-American)
Chinese-American	-0.111813	0.0643333	0.0822999	-0.0696001	0.0773079	0.368053	-0.0631706	0.173314	0.715656	0.294716	0.230496	0.201991	-0.278557	0.406169	0.495196
African-American	0.264634	0.0463473	1.23084e-08	0.317861	0.0556424	1.25099e-08	0.439115	0.121743	0.000342355	0.117068	0.16568	0.480351	0.595178	0.268754	0.0301942
Hispanic American	-0.123186	0.0555546	0.0266649	-0.0857575	0.0664728	0.197136	-0.251713	0.148294	0.0902708	0.268976	0.199875	0.179379	-0.331918	0.368396	0.370826
Gender, male	0.296199	0.0350583	4.34801e-17	0.355836	0.0413617	1.38154e-17	0.383158	0.0993474	0.000130575	0.359352	0.122758	0.0036728	0.329017	0.230139	0.157466
Site (ref = Site 1)
Site 2	0.19938	0.0696517	0.0042291	0.199661	0.0806784	0.0134009	0.121452	0.196708	0.53725	0.0917367	0.254511	0.718762	-0.29477	0.473991	0.536124
Site 3	0.127046	0.0596575	0.0332784	0.173248	0.0697792	0.0131035	0.0568256	0.165683	0.731766	-0.005941	0.213337	0.977801	0.0673306	0.373123	0.857343
Site 4	0.0455826	0.0640579	0.476772	0.0842455	0.0731855	0.249797	0.0139499	0.187167	0.940618	-0.44973	0.260178	0.0848891	-0.103926	0.389229	0.790286
Site 5	0.0855296	0.0623542	0.170258	0.157891	0.0711477	0.0265668	0.0411956	0.179994	0.819065	-0.452146	0.250976	0.0725908	-0.81384	0.401457	0.0466215
Site 6	0.00497331	0.0677225	0.941463	0.0846124	0.0791657	0.285267	-0.147837	0.193516	0.445269	-0.438272	0.244149	0.073615	0.100647	0.435806	0.818062
Education level	0.0725594	0.0203587	0.000370336	0.0492287	0.0238592	0.0391921	0.0199538	0.0561492	0.722468	0.0958978	0.0665058	0.15033	0.23244	0.117348	0.0517228
Income	0.0532676	0.0198987	0.00746647	0.0589743	0.023411	0.0118309	0.00973465	0.0548443	0.859194	0.0460943	0.0651505	0.479787	-0.0340726	0.1342	0.800355
Energy intake, kcals/day	0.0197923	0.019519	0.310657	0.0180725	0.0230975	0.434031	-0.0299213	0.0519866	0.565184	0.0927735	0.0685523	0.176941	0.0581038	0.12106	0.632819
Alcohol intake, g/day	-0.0235018	0.0168129	0.162253	-0.0287116	0.0214188	0.180214	-0.0215808	0.0403559	0.593063	0.00281635	0.0677819	0.966884	-0.00117893	0.0796815	0.988239
Physical activity, MET-min/week	0.0392796	0.0174476	0.0244323	0.0578191	0.0203417	0.00451564	-0.0438999	0.0530119	0.408017	-0.044262	0.052922	0.403597	0.217459	0.109606	0.0513553
Smoker, (ref=never smoker)
Former smoker	0.0275886	0.035814	0.44116	0.0142342	0.0424032	0.737137	0.0249123	0.0983114	0.800066	0.120951	0.119371	0.311737	-0.363168	0.221366	0.105572
Current smoker	-0.135639	0.053759	0.0116794	-0.116856	0.0639736	0.0678794	-0.230364	0.14321	0.108368	-0.196253	0.187469	0.295985	-0.61597	0.311564	0.0521563
BMI (kg/m2)	-0.286181	0.0178081	<2.0E-16	-0.27181	0.020834	2e-16	-0.200503	0.0535133	<2.0E-16	-0.192857	0.0611899	0.00178194	-0.0920201	0.112209	0.415078

## Sheet: Table S4
Associations Between Metabolomic Biomarkers of Avocado Intake and Glycemia in the Multi-Ethnic Study of Atherosclerosis (MESA)
Alexis C. Wood et al
Supplementary Table 4: Parameter estimates for associations between the avocado biomarker and each of 47 food groups as well as dietary quality (adherence to a Meditteranean-style diet)
Food group	Beta	SE	P
Other alcohol drinks	-0.110566	0.0402323	0.00602498
Coffee	0.0289247	0.0112353	0.0100829
Nuts and seefs	0.104102	0.0413408	0.0118448
Legumes	-0.0953634	0.044894	0.0337284
Pizza	0.484944	0.228985	0.0342666
Cruciferous Vegetables	0.10503	0.0500922	0.0360939
Sweet extras	0.0340435	0.0164042	0.0380363
Green leafy Vegetables	0.113164	0.0546889	0.0386025
Unprocessed red meat	-0.0984349	0.0509754	0.0535652
Diet soda	0.027881	0.015107	0.0650439
Other soups	-0.133899	0.0750591	0.0745296
Potato	-0.159938	0.0900403	0.0757756
Sweets and Desserts	0.065294	0.0396781	0.0999424
Soda	0.0326076	0.0198952	0.101315
Starchy foods with mayonnaise	-0.238399	0.151143	0.11482
Yogurt	-0.113629	0.0721992	0.115622
Cream-based soups	-0.263141	0.168358	0.118151
Refined grains	-0.0323279	0.0222298	0.14597
Fish	0.0771323	0.0547152	0.158721
Fats and oils	-0.031829	0.023091	0.168168
Protein foods with mayonaise	-0.238339	0.191316	0.212931
Coffee / tea creamer	0.0274721	0.0221726	0.215429
Yellow vegetables	0.052803	0.0429796	0.219325
Soy foods	0.036624	0.0312754	0.241676
Eggs	0.0674405	0.0586102	0.249955
Other vegetables	0.0302319	0.0270379	0.263593
Cottage Cheese	-0.137381	0.125604	0.274139
Low-fat dairy	-0.0145664	0.0144939	0.314967
Whole milk	0.024256	0.026844	0.366279
Whole grains	-0.0187419	0.0240994	0.436808
Hot chocolate	-0.0786647	0.10186	0.440001
High fat dairy	0.0326168	0.0483031	0.499562
Fruit	0.00705327	0.0108744	0.516635
Fruit juice	-0.0156479	0.0250699	0.532557
Salty snacks	-0.0283017	0.0475373	0.551644
Poultry	0.0270056	0.0569646	0.635476
Avocado	0.0598867	0.160184	0.70853
High-fat chinese dishes	0.0437625	0.126309	0.72901
Tomato	-0.00921896	0.0331843	0.781175
Beer	0.0081938	0.0358105	0.81903
Sweet breads	-0.0149448	0.0797794	0.851416
Tea	0.00264647	0.0186805	0.887349
Ice cream	-0.0103758	0.0899117	0.908135
High-far and processed meat	-0.00622837	0.0648834	0.923532
Dairy desserts	0.00427887	0.0802631	0.957488
Meal replacement drinks	0.00288042	0.0750149	0.969373
Fried potatoes	0.000524891	0.116746	0.996413
